# Supplementary material for: Identification of R2R3-MYB family in blueberry and its potential involvement of anthocyanin biosynthesis in fruits
Source: BMC Genomics. 2023 Aug 30;24:505. doi: 10.1186/s12864-023-09605-w (PMC10466896; doi:10.1186/s12864-023-09605-w)
Supplement: Supplementary file 4 — Supplementary Material 4 [file 12864_2023_9605_MOESM4_ESM.xlsx]

## Sheet: Sheet1
Table S1 Characterization of the VcMYB gene family in blueberry
gene ID in GDV	name	position	exon	cds									Number of amino acids	Molecular weight/D	Theoretical pI	GRAVY
VaccDscaff1-augustus-gene-115.28-mRNA-1	VcMYB1	11533658..11536021+	3	789	SANT	13	63	4.41e-15	SANT	66	114	7.28e-16	263	29733	5.34	-0.741
VaccDscaff1-augustus-gene-354.29-mRNA-1	VcMYB2	35416525..35418242-	3	762	SANT	13	63	6.29e-11	SANT	66	114	9.24e-18	254	29432.8	5.24	-0.871
VaccDscaff1-augustus-gene-367.20-mRNA-1	VcMYB3	36755238..36758406-	3	1413	SANT	21	71	7.87e-12	SANT	74	122	8.36e-16	471	50566.4	5.24	-0.473
VaccDscaff1-augustus-gene-459.31-mRNA-1	VcMYB4	45965301..45966520+	3	897	SANT	13	63	3.53e-14	SANT	66	114	1.71e-12	299	33447.6	6.09	-0.672
VaccDscaff1-processed-gene-8.0-mRNA-1	VcMYB5	811532..814066+	3	948	SANT	34	84	5.82e-15	SANT	87	135	1.54e-14	316	35729.2	5.31	non
VaccDscaff1-processed-gene-42.11-mRNA-1	VcMYB6	4247277 4259741 . -	25	1521	S1	123	192	0.0364	SANT	299	349	0.00000000000000146,SANT 352 400 2.61e-17	507	56830.2	9.46	-0.458
VaccDscaff1-snap-gene-403.34-mRNA-1	VcMYB7	40344424 40354538 . +	8	1839	P4Hc	57	254	1.07e-54	ShKT	268	310	0.000213,SANT 307 357 2.82e-13 SANT 360 408 4.12e-15	613	68267.7	5.9	-0.519
VaccDscaff1-snap-gene-292.33-mRNA-1	VcMYB8	29239765..29240766+	2	498	SANT	2	51	0.166	SANT	89	139	2.09e-07	166	19510.8	7.1	-0.904
VaccDscaff2-augustus-gene-208.18-mRNA-1	VcMYB9	VaccDscaff2:20837957..20840410-	2	1038	SANT	22	71	2.91e-15	SANT	74	122	1.03e-15	345	38940.5	9.57	-0.937
VaccDscaff2-augustus-gene-312.31-mRNA-1	VcMYB10	VaccDscaff2:31270438..31274513+	2	1908	SANT	60	122	0.000246	SANT	456	518	0.0013	635	69883.9	5.66	-0.88
VaccDscaff2-augustus-gene-342.21-mRNA-1	VcMYB11	+34207726...34209841+	3	1131	SANT	13	63	1.41e-13	SANT	66	114	1.49e-12	377	42661.3	7.11	-0.848
VaccDscaff2-augustus-gene-345.19-mRNA-1	VcMYB12	+34565110...34567236+	3	1131	SANT	13	63	1.41e-13	SANT	66	114	1.49e-12	377	42691.4	7.64	-0.86
VaccDscaff2-augustus-gene-439.27-mRNA-1	VcMYB13	-43936243...43938129-	2	777	SANT	13	63	7.57e-14	SANT	66	114	3.05e-18	259	29060.8	8.64	-0.674
VaccDscaff2-augustus-gene-90.32-mRNA-1	VcMYB14	VaccDscaff2:9073654..9075447-	3	765	SANT	16	66	3.7e-17	SANT	69	117	4.12e-15	254	29900.7	9.22	-0.923
VaccDscaff3-augustus-gene-137.26-mRNA-1	VcMYB15	13767234.13769370-	3	984	SANT	13	63	2.64e-13	SANT	66	114	2e-13	328	36552.6	6.42	-0.784
VaccDscaff3-augustus-gene-145.18-mRNA-1	VcMYB16	14549173.14551124+	3	933	SANT	13	63	3.48e-13	SANT	66	114	2e-13	311	34791.8	8.43	-0.804
VaccDscaff3-augustus-gene-219.30-mRNA-1	VcMYB17	VaccDscaff3:21899057..21900531+	3	888	SANT	13	63	1.1e-10	SANT	66	114	2.37e-15	296	32957.3	5.17	-0.709
VaccDscaff3-augustus-gene-234.13-mRNA-1	VcMYB18	VaccDscaff3:23381600..23384059+	2	1035	SANT	22	71	2.91e-15	SANT	74	122	1.03e-15	345	38906.5	9.57	-0.932
VaccDscaff3-augustus-gene-434.14-mRNA-1	VcMYB19	43430065.43431895+	3	582	SANT	15	65	8.69e-14	SANT	68	116	2.4e-16	194	22180.9	7.73	-0.826
VaccDscaff3-augustus-gene-61.26-mRNA-1	VcMYB20	6144977.6147120-	3	1134	SANT	13	63	1.41e-13	SANT	66	114	1.49e-12	378	42772.5	7.64	-0.851
VaccDscaff3-augustus-gene-99.26-mRNA-1	VcMYB21	VaccDscaff3:9946517..9950674-	2	1887	SANT	60	122	0.000246	SANT	450	512	0.0013	629	69338.3	5.66	-0.866
VaccDscaff3-processed-gene-324.0-mRNA-1	VcMYB22	VaccDscaff3:32398213..32399913+	3	762	SANT	16	66	3.7e-17	SANT	69	117	4.12e-15	254	29908.7	9.1	-0.921
VaccDscaff3-processed-gene-404.17-mRNA-1	VcMYB23	VaccDscaff3:40402446..40403404-	2	945	SANT	6	55	1.88e-09	SANT	59	106	3.85e-06	315	36192.1	9.07	-0.928
VaccDscaff3-snap-gene-140.34-mRNA-1	VcMYB24	VaccDscaff3:14052794..14074401-	9	2226	SANT	354	396	0.0104	SANT	532	574	37.7	742	82871.9	4.82	-0.504
VaccDscaff3-snap-gene-141.27-mRNA-1	VcMYB25	VaccDscaff3:14145343..14149735+	4	798	SANT	13	63	2.64e-13	SANT	66	111	0.541	266	29848	5.49	-0.712
VaccDscaff3-snap-gene-156.25-mRNA-1	VcMYB26	VaccDscaff3:15607975..15611946-	3	375	SANT	29	85	7.52e-09	SANT	88	125	31.8	125	14255.2	9.86	-0.763
VaccDscaff3-snap-gene-383.40-mRNA-1	VcMYB27	38292909.38295564+	3	1086	SANT	34	85	1.71e-12	SANT	88	136	6.34e-16	362	40797.1	5.83	-0.488
VaccDscaff4-augustus-gene-1.22-mRNA-1	VcMYB28	VaccDscaff4:163480..165842+	3	939	SANT	31	81	6.95e-13	SANT	84	132	7.68e-15	313	35637.2	5.63	-0.779
VaccDscaff4-augustus-gene-13.22-mRNA-1	VcMYB29	VaccDscaff4:1315083..1317589-	3	948	SANT	33	83	6.95e-13	SANT	86	134	7.68e-15	316	35968.7	5.63	-0.747
VaccDscaff4-augustus-gene-13.23-mRNA-1	VcMYB30	VaccDscaff4:1360241..1362947-	3	948	SANT	33	83	6.95e-13	SANT	86	134	7.68e-15	316	35968.7	5.63	-0.747
VaccDscaff4-augustus-gene-182.17-mRNA-1	VcMYB31	18252729.18255725-	3	945	SANT	13	63	6.59e-14	SANT	66	114	1.01e-14	315	35584.7	5.9	-0.697
VaccDscaff4-augustus-gene-245.25-mRNA-1	VcMYB32	VaccDscaff4:24523379..24529895-	5	867	SANT	8	60	1.31e-08	SANT	120	170	2.56e-11	289	31229.5	6.37	-0.751
VaccDscaff4-augustus-gene-330.20-mRNA-1	VcMYB33	33015561.33018653-	3	555	SANT	12	62	3.12e-15	SANT	65	113	5.52e-16	185	21328.5	9.89	-0.885
VaccDscaff4-augustus-gene-358.29-mRNA-1	VcMYB34	VaccDscaff4:35822733..35825558-	3	981	SANT	13	63	2e-13	SANT	66	114	4.73e-15	327	36530.7	6.08	-0.764
VaccDscaff4-augustus-gene-367.24-mRNA-1	VcMYB35	VaccDscaff4:36692420..36695140-	3	657	SANT	9	59	3.12e-15	SANT	62	110	2.61e-17	219	25285.4	8.28	-0.832
VaccDscaff4-augustus-gene-373.29-mRNA-1	VcMYB36	37350985.37352476+	3	1044	SANT	13	63	1.07e-13	SANT	66	114	2.68e-14	348	39436.4	5.37	-0.612
VaccDscaff4-augustus-gene-410.22-mRNA-1	VcMYB37	41049856.41051648-	3	831	SANT	13	63	7.75e-11	SANT	66	114	8.24e-15	277	30880.9	6.46	-0.551
VaccDscaff4-augustus-gene-410.23-mRNA-1	VcMYB38	VaccDscaff4:41071286..41073635-	3	909	SANT	13	63	3.42e-12	SANT	66	114	4.73e-15	303	33724.7	8.37	-0.775
VaccDscaff4-augustus-gene-413.24-mRNA-1	VcMYB39	VaccDscaff4:41372366..41375211+	3	954	SANT	13	63	8.56e-13	SANT	66	114	1.67e-15	318	36053.9	5.92	-0.473
VaccDscaff4-augustus-gene-414.22-mRNA-1	VcMYB40	VaccDscaff4:41400394..41405930+	3	957	SANT	13	63	8.56e-13	SANT	66	114	8.96e-16	319	36181.9	5.86	-0.521
VaccDscaff5-augustus-gene-333.30-mRNA-1	VcMYB41	-33308780...33310694-	3	762	SANT	13	63	1.45e-10	SANT	66	114	9.24e-18	254	29426.9	5.47	-0.82
VaccDscaff5-augustus-gene-346.37-mRNA-1	VcMYB42	-34668383...34671827-	3	1413	SANT	21	71	7.87e-12	SANT	74	122	8.36e-16	471	50529.4	5.24	-0.485
VaccDscaff5-augustus-gene-74.30-mRNA-1	VcMYB43	7392513..7395027+	3	774	SANT	13	63	4.41e-15	SANT	66	114	7.28e-16	258	29117.4	5.58	-0.745
VaccDscaff5-processed-gene-8.0-mRNA-1	VcMYB44	VaccDscaff5:808753..811191+	3	951	SANT	34	84	5.82e-15	SANT	87	135	1.54e-14	316	35717.2	5.31	-0.828
VaccDscaff6-augustus-gene-101.19-mRNA-1	VcMYB45	-10116037...10119442-	3	1353	SANT	22	72	8.31e-11	SANT	75	123	2.09e-16	451	49780.1	5.53	-0.698
VaccDscaff6-augustus-gene-115.13-mRNA-1	VcMYB46	VaccDscaff6:11524067..11525597+	3	918	SANT	13	67	9.92e-09	SANT	70	118	5.31e-18	305	35197.4	6.28	-0.865
VaccDscaff6-augustus-gene-115.16-mRNA-1	VcMYB47	-11575866...11577810-	3	1011	SANT	13	63	3.73e-13	SANT	66	114	4.48e-16	337	38239.9	5.79	-0.65
VaccDscaff6-augustus-gene-184.14-mRNA-1	VcMYB48	+18434877...18436664+	3	825	SANT	13	63	2.46e-13	SANT	66	114	2.65e-18	275	30768.6	9.17	-0.705
VaccDscaff6-augustus-gene-237.10-mRNA-1	VcMYB49	+23697481...23700034+	2	1083	SANT	36	86	6.95e-13	SANT	89	137	1.62e-13	361	40144.8	8.72	-0.757
VaccDscaff6-augustus-gene-4.41-mRNA-1	VcMYB50	-445565...448157-	3	996	SANT	15	65	1.28e-11	SANT	68	116	4.18e-16	332	37308.3	5.59	-0.846
VaccDscaff6-augustus-gene-61.30-mRNA-1	VcMYB51	-6124897...6126499-	3	981	SANT	13	63	3.64e-16	SANT	66	114	1.48e-16	327	37121.5	6.31	-0.795
VaccDscaff6-processed-gene-114.2-mRNA-1	VcMYB52	+11470813...11473040+	3	753	SANT	13	63	1.13e-12	SANT	66	114	1.24e-18	251	28953.3	5.82	-0.805
VaccDscaff6-snap-gene-261.32-mRNA-1	VcMYB53	+26103410...26106278+	3	837	SANT	22	72	2.82e-13	SANT	75	123	1.12e-16	279	31859.1	9.43	-0.913
VaccDscaff6-snap-gene-337.23-mRNA-1	VcMYB54	+33771165...33773751+	4	1035	SANT	13	63	1.67e-15	SANT	66	114	5.23e-17	345	38751	6	-0.581
VaccDscaff7-augustus-gene-298.22-mRNA-1	VcMYB55	+29810691...29811975+	3	975	SANT	13	64	8.43e-12	SANT	67	115	7.23e-11	325	37066.5	5.64	-0.738
VaccDscaff7-augustus-gene-342.27-mRNA-1	VcMYB56	VaccDscaff7:34230859..34232428-	3	744	SANT	16	66	1.92e-15	SANT	69	117	1.34e-14	247	28460	7.66	-0.851
VaccDscaff7-augustus-gene-359.22-mRNA-1	VcMYB57	VaccDscaff7:35985776..35989401+	3	1128	SANT	87	136	2.68e-14	SANT	139	187	7.45e-13	375	41405.8	6.7	-0.685
VaccDscaff7-augustus-gene-380.46-mRNA-1	VcMYB58	+38031161...38039093+	10	960	SANT	14	64	2.82e-13	SANT	67	115	1.18e-15	320	35655.2	6.39	-0.562
VaccDscaff7-augustus-gene-403.31-mRNA-1	VcMYB59	-40351357...40352516-	3	894	SANT	54	104	1.36e-06	SANT	107	155	1.56e-15	298	34255.9	6.16	-0.527
VaccDscaff7-processed-gene-269.3-mRNA-1	VcMYB60	VaccDscaff7:26951009..26952088+	1	1080	SANT	11	60	9.24e-18	SANT	63	111	1.65e-14	359	39046	6.56	-0.507
VaccDscaff7-processed-gene-286.13-mRNA-1	VcMYB61	VaccDscaff7:28621839..28642100+	5	717	SANT	20	72	4.96e-09	SANT	127	177	1.5e-08	238	26297.5	8.34	-0.549
VaccDscaff7-snap-gene-391.31-mRNA-1	VcMYB62	VaccDscaff7:39135488..39137598+	3	771	SANT	35	110	0.00279	SANT	113	161	3.45e-17	256	29719	9.03	-0.851
VaccDscaff8-augustus-gene-103.21-mRNA-1	VcMYB63	10304313...10306233+	3	762	SANT	13	63	6.29e-11	SANT	66	114	9.24e-18	254	29344.7	5.44	-0.846
VaccDscaff8-augustus-gene-300.20-mRNA-1	VcMYB64	30062702...30065044+	3	789	SANT	13	63	4.41e-15	SANT	66	114	7.28e-16	263	29793.1	5.34	-0.756
VaccDscaff8-augustus-gene-375.16-mRNA-1	VcMYB65	37489734 37502281 . +	26	2778	PHD	114	159	2.76e-07	SANT	486	545	0.000000159, PHD 650 695 0.0000102 SANT 862 921 1.48e-7	926	104216	6	-0.963
VaccDscaff8-augustus-gene-406.20-mRNA-1	VcMYB66	40637305...40639894-	3	954	SANT	34	84	5.82e-15	SANT	87	135	1.54e-14	318	35944.5	5.21	-0.812
VaccDscaff8-augustus-gene-87.22-mRNA-1	VcMYB67	8744701...8747965+	3	1413	SANT	21	71	7.87e-12	SANT	74	122	8.36e-16	471	50552.4	5.42	-0.463
VaccDscaff8-snap-gene-47.49-mRNA-1	VcMYB68	4695576 4704559 . -	8	2781	PHD	114	159	2.76e-07	SANT	485	544	0.000000159,PHD 649 694 0.0000102 SANT 863 922 3.97e-8	927	104216	5.98	-0.948
VaccDscaff9-augustus-gene-1.20-mRNA-1	VcMYB69	142324..144720+	3	948	SANT	34	84	6.95e-13	SANT	87	135	7.68e-15	316	36030.8	5.63	-0.753
VaccDscaff9-augustus-gene-136.29-mRNA-1	VcMYB70	13649815..13652730-	3	945	SANT	13	63	6.59e-14	SANT	66	114	1.01e-14	315	35568.7	5.9	-0.677
VaccDscaff9-augustus-gene-205.32-mRNA-1	VcMYB71	20578219..20584849-	5	867	SANT	8	60	1.31e-08	SANT	120	170	2.56e-11	289	31277.6	6.37	-0.755
VaccDscaff9-augustus-gene-307.24-mRNA-1	VcMYB72(VcMYBC2.2)	30731856..30735091-	3	555	SANT	12	62	3.12e-15	SANT	65	113	5.52e-16	185	21385.5	9.89	-0.902
VaccDscaff9-augustus-gene-334.16-mRNA-1	VcMYB73	33463912..33466798-	3	981	SANT	13	63	2e-13	SANT	66	114	4.73e-15	327	36455.5	5.78	-0.774
VaccDscaff9-augustus-gene-352.33-mRNA-1	VcMYB74	35262638..35264147+	3	1041	SANT	13	63	1.07e-13	SANT	66	114	2.68e-14	347	39310.1	5.36	-0.668
VaccDscaff9-augustus-gene-400.23-mRNA-1	VcMYB75	40056044..40058862+	3	954	SANT	13	63	8.56e-13	SANT	66	114	1.67e-15	318	36039.8	5.92	-0.473
VaccDscaff9-augustus-gene-407.23-mRNA-1	VcMYB76	40711152..40713436+	3	963	SANT	31	81	3.42e-12	SANT	84	132	4.73e-15	321	36075.5	8.51	-0.816
VaccDscaff9-augustus-gene-407.24-mRNA-1	VcMYB77	40731845..40733608+	3	825	SANT	13	63	1.94e-11	SANT	66	114	2.53e-15	275	30848.1	8.39	-0.551
VaccDscaff9-snap-gene-347.22-mRNA-1	VcMYB78	34702944 34720379 . +	8	1521	SANT	502	555	2.31e-09	SANT 299 349 3.12e-15 SANT 352 400 2.61e-17				507	56853.3	9.48	-0.457
VaccDscaff10-augustus-gene-363.21-mRNA-1	VcMYB79	36298132 36310214 . +	26	3213	DEXDc	188	380	1.68e-37	HELICc	523	607	7.5E-26,SANT 843 892 0.00000718 SANT 945 1006 20	1071	124309	5.76	-0.83
VaccDscaff10-augustus-gene-393.29-mRNA-1	VcMYB80	39379754...39382199-	3	942	SANT	34	84	5.82e-15	SANT	87	135	1.54e-14	314	35610.1	5.22	-0.825
VaccDscaff10-augustus-gene-60.45-mRNA-1	VcMYB81	6008209...6011955-	3	1413	SANT	21	71	7.87e-12	SANT	74	122	8.36e-16	471	50528.4	5.44	-0.479
VaccDscaff10-augustus-gene-81.30-mRNA-1	VcMYB82	8149618...8150650+	3	759	SANT	13	63	2.35e-10	SANT	66	114	4.88e-17	253	29203.6	5.47	-0.748
VaccDscaff10-augustus-gene-81.31-mRNA-1	VcMYB83	8169532...8171443+	3	762	SANT	13	63	6.29e-11	SANT	66	114	9.24e-18	254	29441.8	5.24	-0.82
VaccDscaff10-snap-gene-39.46-mRNA-1	VcMYB84	3972845 3982123 . -	8	3213	DEXDc	188	380	1.68e-37	HELICc	523	607	7.5E-26,SANT 843 892 0.00000718 SANT 945 1006 20	1071	124235	5.76	-0.827
VaccDscaff11-augustus-gene-183.34-mRNA-1	VcMYB85	18343181..18344886+	3	1095	SANT	13	63	2.87e-14	SANT	66	114	4.88e-17	365	41366.2	5.34	-0.64
VaccDscaff11-augustus-gene-223.26-mRNA-1	VcMYB86	-22354726...22357333-	2	741	SANT	12	62	2.14e-13	SANT	65	113	8.96e-16	347	39170.6	6.85	-0.741
VaccDscaff11-augustus-gene-296.21-mRNA-1	VcMYB87	-29616546...29618676-	3	1101	SANT	13	64	6.75e-11	SANT	67	115	6.95e-13	367	41572.6	5.52	-0.763
VaccDscaff11-augustus-gene-326.34-mRNA-1	VcMYB88	VaccDscaff11:32625036..32626716-	3	771	SANT	10	60	1.51e-13	SANT	63	111	2.91e-15	256	29678.7	7.68	-0.778
VaccDscaff11-augustus-gene-368.37-mRNA-1	VcMYB89	-36856590...36858786-	3	777	SANT	13	63	2.6e-12	SANT	66	114	2.37e-15	259	29609	5.73	-0.795
VaccDscaff11-augustus-gene-44.24-mRNA-1	VcMYB90	+4479621...4482106+	2	918	SANT	26	78	2.58e-07	SANT	81	129	4.18e-16	306	34270.4	5.63	-0.654
VaccDscaff11-augustus-gene-9.17-mRNA-1	VcMYB91	+946905...951824+	2	954	SANT	29	79	4.45e-11	SANT	82	130	7.06e-14	318	35012	7.72	-0.715
VaccDscaff11-processed-gene-186.19-mRNA-1	VcMYB92	VaccDscaff11:18644021..18649534-	5	888	SANT	45	95	2.94e-11	SANT	98	146	3.07e-14	295	34390.9	5.47	-0.596
VaccDscaff11-snap-gene-102.25-mRNA-1	VcMYB93	VaccDscaff11:10236885..10249262+	5	1575	SANT	36	86	3.84e-15	SANT	89	137	1.34e-14	524	57786.1	5.4	-0.645
VaccDscaff12-augustus-gene-121.33-mRNA-1	VcMYB94	12120840...12122470-	3	939	SANT	13	64	1.04e-11	SANT	67	115	4.22e-12	313	35392.9	6.61	-0.721
VaccDscaff12-augustus-gene-233.16-mRNA-1	VcMYB95	23293618...23294938+	3	999	SANT	20	70	1.38e-16	SANT	73	121	3.45e-17	333	37355.3	5.84	-0.511
VaccDscaff12-augustus-gene-367.27-mRNA-1	VcMYB96	36691741...36696103-	5	1098	SANT	105	157	1.4e-08	SANT	212	262	1.47e-11	366	40159.6	8.06	-0.422
VaccDscaff12-processed-gene-101.2-mRNA-1	VcMYB97	10132189...10133025+	1	834	SANT	10	59	1.61e-17	SANT	62	110	4.12e-15	278	29900	8.69	-0.363
VaccDscaff12-processed-gene-269.5-mRNA-1	VcMYB98	26944137...26946840+	4	1062	SANT	16	66	1.75e-09	SANT	70	118	6.39e-12	354	40099.6	5.75	-0.379
VaccDscaff12-processed-gene-84.16-mRNA-1	VcMYB99	8478427...8479131-	1	702	SANT	45	94	8.96e-16	SANT	97	145	2.53e-15	234	26134.8	8.5	-0.843
VaccDscaff12-snap-gene-148.25-mRNA-1	VcMYB100	14793771...14808011+	9	4185	SANT	640	689	2.08	SANT	703	752	19.5	1395	153198	5.28	-0.635
VaccDscaff12-snap-gene-161.28-mRNA-1	VcMYB101	16160523...16165114+	2	957	SANT	25	75	7.99e-13	SANT	78	126	5.43e-15	319	35846.2	6.72	-0.663
VaccDscaff12-snap-gene-288.13-mRNA-1	VcMYB102	28784597...28789984+	4	891	SANT	13	63	3.07e-14	SANT	66	114	5.43e-15	298	33349.4	6.32	-0.686
VaccDscaff12-snap-gene-375.29-mRNA-1	VcMYB103	37535223...37536304-	2	471	SANT	2	51	0.000264	SANT	87	137	1.08e-09	157	18227.2	6.05	-0.941
VaccDscaff13-augustus-gene-102.20-mRNA-1	VcMYB104	+10262075...10264541+	3	663	SANT	12	62	4.99e-14	SANT	65	113	2.91e-15	221	25309.7	6.6	-0.779
VaccDscaff13-augustus-gene-110.26-mRNA-1	VcMYB105	+10990511...10992052+	3	900	SANT	13	64	1.6e-12	SANT	67	115	1.91e-10	300	33807.7	5.9	-0.702
VaccDscaff13-augustus-gene-198.32-mRNA-1	VcMYB106	VaccDscaff13:19826071..19827891-	3	915	SANT	20	70	3.73e-13	SANT	73	121	3.58e-15	304	34952.1	8.63	-0.745
VaccDscaff13-augustus-gene-208.43-mRNA-1	VcMYB107	VaccDscaff13:20799153..20801374-	2	897	SANT	4	58	2.54e-06	SANT	132	182	1.81e-11	298	32317.1	6.98	-0.626
VaccDscaff13-augustus-gene-22.24-mRNA-1	VcMYB108	-2268012...2270232-	3	897	SANT	13	63	2.39e-11	SANT	66	114	1.92e-15	299	33417.8	5.54	-0.546
VaccDscaff13-augustus-gene-302.21-mRNA-1	VcMYB109	-30230822...30232652-	2	759	SANT	13	63	6.39e-12	SANT	66	114	9.24e-18	253	28273.1	9	-0.647
VaccDscaff13-augustus-gene-33.42-mRNA-1	VcMYB110	VaccDscaff13:3298913..3301446-	2	897	SANT	24	76	7.7e-06	SANT	134	184	3.24e-13	298	33586.3	6.19	-0.833
VaccDscaff13-augustus-gene-67.33-mRNA-1	VcMYB111	VaccDscaff13:6733507..6738215+	4	573	SANT	14	64	7.45e-13	SANT	67	115	6.24e-15	190	21979.7	6.16	-0.83
VaccDscaff13-snap-gene-180.26-mRNA-1	VcMYB112	VaccDscaff13:18071050..18077539-	3	939	SANT	3	52	3.12e-15	SANT	55	103	3.84e-15	312	35662.1	6.57	-1.018
VaccDscaff13-snap-gene-257.23-mRNA-1	VcMYB113	-25696862...25698966-	3	993	SANT	13	63	8.11e-14	SANT	66	114	1.51e-13	331	36673.7	6.4	-0.766
VaccDscaff13-snap-gene-337.33-mRNA-1	VcMYB114	+33762320...33764497+	5	729	SANT	13	64	1.26e-10	SANT	67	119	5.27e-13	243	27100.3	8.52	-0.723
VaccDscaff13-snap-gene-381.52-mRNA-1	VcMYB115	+38110956...38113797+	4	1080	SANT	13	63	3.53e-14	SANT	66	114	9.46e-15	360	40819.9	9.04	-0.654
VaccDscaff14-augustus-gene-116.33-mRNA-1	VcMYB116	11671629..11673334-	3	762	SANT	16	66	3.7e-17	SANT	69	117	7.17e-15	254	29924.7	9.1	-0.931
VaccDscaff14-augustus-gene-162.19-mRNA-1	VcMYB117	16237380..16239748-	2	1047	SANT	22	71	2.91e-15	SANT	74	122	1.03e-15	348	39053.5	9.51	-0.939
VaccDscaff14-augustus-gene-385.22-mRNA-1	VcMYB118	38561303..38563074-	2	780	SANT	13	63	7.57e-14	SANT	66	114	3.05e-18	260	29159.9	8.64	-0.655
VaccDscaff14-snap-gene-45.40-mRNA-1	VcMYB119	4506078..4508102-	2	1026	SANT	14	65	3.29e-14	SANT	68	116	6.34e-16	342	38326.2	5.83	-0.52
VaccDscaff15-augustus-gene-160.24-mRNA-1	VcMYB120	16015082..16016783+	3	1095	SANT	13	63	2.87e-14	SANT	66	114	4.88e-17	365	41338.1	5.34	-0.633
VaccDscaff15-augustus-gene-214.26-mRNA-1	VcMYB121	21465106..21467789+	2	1047	SANT	12	62	2.14e-13	SANT	65	113	8.96e-16	349	39399.9	6.85	-0.748
VaccDscaff15-augustus-gene-280.28-mRNA-1	VcMYB122	28044884..28047163-	3	1113	SANT	13	64	6.75e-11	SANT	67	115	6.95e-13	371	42031.1	5.42	-0.774
VaccDscaff15-augustus-gene-314.39-mRNA-1	VcMYB123	31398347..31401802+	3	1317	SANT	142	191	1.2e-16	SANT	194	242	1.14e-17	439	49000.4	8.47	-0.874
VaccDscaff15-augustus-gene-315.33-mRNA-1	VcMYB124	31548841..31552505-	2	909	SANT	26	78	1.22e-08	SANT	134	184	3.03e-13	303	34165.5	7.67	-0.721
VaccDscaff15-augustus-gene-317.35-mRNA-1	VcMYB125	31703039..31704653-	3	768	SANT	10	60	1.51e-13	SANT	63	111	2.91e-15	256	29692.7	7.68	-0.809
VaccDscaff15-augustus-gene-332.31-mRNA-1	VcMYB126	33208925..33212907+	2	909	SANT	26	78	8.64e-09	SANT	134	184	3.03e-13	303	34156.5	7.09	-0.71
VaccDscaff15-augustus-gene-360.46-mRNA-1	VcMYB127	36029180..36031549-	3	783	SANT	13	63	8.56e-13	SANT	66	114	1.56e-15	261	29741.1	5.73	-0.802
VaccDscaff15-augustus-gene-53.30-mRNA-1	VcMYB128	5292183..5294371+	2	918	SANT	26	78	2.58e-07	SANT	81	129	4.18e-16	306	34219.4	5.37	-0.652
VaccDscaff15-processed-gene-6.0-mRNA-1	VcMYB129	592179..593588-	3	918	SANT	14	64	7.12e-10	SANT	67	115	1.08e-09	306	35021.8	6.32	-0.857
VaccDscaff15-processed-gene-6.2-mRNA-1	VcMYB130	608355..609789-	3	942	SANT	14	64	7.12e-10	SANT	67	115	1.08e-09	314	36021.9	5.96	-0.869
VaccDscaff15-snap-gene-164.39-mRNA-1	VcMYB131	16390764..16395456-	4	846	SANT	36	86	5.48e-11	SANT	89	137	8.69e-14	282	32344.3	5.43	-0.66
VaccDscaff15-snap-gene-21.24-mRNA-1	VcMYB132	2088328..2090762+	2	951	SANT	29	79	4.45e-11	SANT	82	130	7.06e-14	317	34900.9	7.72	-0.697
VaccDscaff15-snap-gene-84.30-mRNA-1	VcMYB133	8409013..8421642-	5	1572	SANT	36	86	3.84e-15	SANT	89	137	1.34e-14	524	57769.1	5.5	-0.639
VaccDscaff16-augustus-gene-133.17-mRNA-1	VcMYB134	13361972...13363430+	3	978	SANT	14	65	8.43e-12	SANT	68	116	7.23e-11	326	37138.5	5.52	-0.752
VaccDscaff16-augustus-gene-16.35-mRNA-1	VcMYB135	VaccDscaff16:1679667..1681784+	3	795	SANT	68	117	1.52e-18	SANT	120	168	3.45e-17	264	30618	8.9	-0.825
VaccDscaff16-augustus-gene-29.27-mRNA-1	VcMYB136	2900860...2902017-	3	894	SANT	54	104	1.36e-06	SANT	107	155	1.56e-15	298	34427.1	5.95	-0.553
VaccDscaff16-augustus-gene-33.26-mRNA-1	VcMYB137	3369049...3371148+	3	792	SANT	69	118	6e-17	SANT	121	169	3.64e-16	264	30697.1	9.13	-0.842
VaccDscaff16-augustus-gene-33.28-mRNA-1	VcMYB138	3304679...3309469-	4	639	SANT	2	45	5.75e-05	SANT	48	96	3.64e-16	213	24113	6.37	-0.561
VaccDscaff16-augustus-gene-61.39-mRNA-1	VcMYB139	6111756...6114121+	3	933	SANT	13	63	5.07e-15	SANT	66	114	2.24e-16	311	35046.2	5.45	-0.728
VaccDscaff16-augustus-gene-64.40-mRNA-1	VcMYB140	6485077...6488122-	3	1128	SANT	87	136	2.68e-14	SANT	139	187	7.45e-13	376	41444.8	7.67	-0.7
VaccDscaff16-processed-gene-163.6-mRNA-1	VcMYB141	16336618...16342962-	3	1533	SANT	11	60	5.31e-18	SANT	63	111	1.65e-14	511	56123.3	6.14	-0.526
VaccDscaff16-snap-gene-44.41-mRNA-1	VcMYB142	4417059 4424752 . -	11	1521	S1	123	192	0.0364	SANT	299	349	0.00000000000000312, SANT 352 400 2.61e-17	507	56853.3	9.48	-0.457
VaccDscaff16-snap-gene-84.41-mRNA-1	VcMYB143	8391284...8392827+	3	741	SANT	16	66	3.12e-15	SANT	69	117	1.34e-14	247	28372.8	7.66	-0.855
VaccDscaff17-augustus-gene-157.14-mRNA-1	VcMYB144	-15705258...15707519-	3	1161	SANT	13	63	5.65e-13	SANT	66	114	4.84e-12	387	43994.4	6.2	-0.926
VaccDscaff17-augustus-gene-20.19-mRNA-1	VcMYB145	VaccDscaff17:2051617..2057489+	4	1287	SANT	64	113	2.46e-13	SANT	116	164	9.6e-16	428	46708.3	5.94	-0.567
VaccDscaff17-augustus-gene-277.14-mRNA-1	VcMYB146	27691681..27693281+	3	645	SANT	8	58	2.68e-14	SANT	61	109	1.06e-17	215	24759.8	6.72	-0.773
VaccDscaff17-augustus-gene-281.20-mRNA-1	VcMYB147	28106688..28109792+	3	1326	SANT	186	235	4.12e-15	SANT	238	286	9.6e-16	442	50528.9	5.27	-0.758
VaccDscaff17-augustus-gene-286.24-mRNA-1	VcMYB148	28684782..28687052+	3	1005	SANT	13	63	5.56e-12	SANT	66	114	3.78e-14	335	37958.5	5.42	-0.703
VaccDscaff17-augustus-gene-60.28-mRNA-1	VcMYB149	VaccDscaff17:6066122..6068743+	2	828	SANT	25	77	2.16e-09	SANT	129	179	3.48e-13	275	31197.7	7.76	-0.856
VaccDscaff17-processed-gene-232.12-mRNA-1	VcMYB150	VaccDscaff17:23269641..23270513-	1	873	SANT	10	59	2.76e-16	SANT	62	110	2.57e-16	290	32064.6	5.74	-0.707
VaccDscaff17-snap-gene-103.35-mRNA-1	VcMYB151	VaccDscaff17:10314773..10323538+	4	2973	SANT	6	55	4.12e-15	SANT	58	105	9.84e-13	991	111592	5.05	-0.855
VaccDscaff17-snap-gene-386.39-mRNA-1	VcMYB152	38596094..38597325-	3	630	SANT	25	75	2.12e-17	SANT	78	126	5.15e-16	210	24530.7	8.57	-1.086
VaccDscaff18-augustus-gene-285.18-mRNA-1	VcMYB153	28582756..28584155-	3	975	SANT	13	64	8.43e-12	SANT	67	115	7.23e-11	325	37051.4	5.52	-0.751
VaccDscaff18-augustus-gene-331.23-mRNA-1	VcMYB154	33166995..33170047+	3	1131	SANT	88	137	2.68e-14	SANT	140	188	7.45e-13	377	41616	7.23	-0.693
VaccDscaff18-augustus-gene-336.27-mRNA-1	VcMYB155	33659060..33661469-	3	933	SANT	13	63	5.07e-15	SANT	66	114	2.24e-16	311	35019.2	5.45	-0.72
VaccDscaff18-augustus-gene-365.20-mRNA-1	VcMYB156	36496349..36498477+	3	795	SANT	69	118	3.96e-17	SANT	121	169	2.8e-17	264	30639.1	9.11	-0.842
VaccDscaff18-augustus-gene-378.19-mRNA-1	VcMYB157	37839631..37840788-	3	936	SANT	54	118	0.000697	SANT	121	169	1.92e-15	312	35892.9	6.1	-0.489
VaccDscaff18-processed-gene-237.11-mRNA-1	VcMYB158	23729096..23730178+	1	1083	SANT	11	60	5.31e-18	SANT	63	111	1.65e-14	360	39085	6.26	-0.498
VaccDscaff18-processed-gene-318.13-mRNA-1	VcMYB159	31828141..31830853+	4	744	SANT	11	61	1.92e-15	SANT	64	112	1.34e-14	248	28472.7	6.4	-0.949
VaccDscaff19-augustus-gene-134.20-mRNA-1	VcMYB160	13434638..13436921+	3	867	SANT	19	69	3.9e-16	SANT	72	120	1.56e-15	289	33005.2	5.63	-0.671
VaccDscaff19-augustus-gene-146.17-mRNA-1	VcMYB161	14683359..14685556+	2	918	SANT	26	78	2.58e-07	SANT	81	129	4.18e-16	306	34311.5	5.64	-0.663
VaccDscaff19-augustus-gene-345.33-mRNA-1	VcMYB162	34539600..34541219-	3	768	SANT	10	60	1.51e-13	SANT	63	111	2.91e-15	256	29678.7	7.68	-0.809
VaccDscaff19-augustus-gene-360.19-mRNA-1	VcMYB163	36015527..36018708+	2	909	SANT	26	78	1.22e-08	SANT	134	184	3.03e-13	303	34152.5	7.05	-0.693
VaccDscaff19-augustus-gene-361.40-mRNA-1	VcMYB164	36163942..36167369-	3	1317	SANT	142	191	1.2e-16	SANT	194	242	1.14e-17	439	49004.3	8.47	-0.882
VaccDscaff19-augustus-gene-61.33-mRNA-1	VcMYB165	6096878..6108306-	4	4971	SANT	778	826	5.16e-07	SANT	983	1031	1.42e-09	1657	180496	5.55	-0.673
VaccDscaff19-augustus-gene-76.40-mRNA-1	VcMYB166	7616358..7619825-	2	690	SANT	29	81	8.98e-07	SANT	132	182	6.95e-13	230	26014.8	6.24	-0.871
VaccDscaff19-augustus-gene-89.19-mRNA-1	VcMYB167	8943816..8945288+	3	681	SANT	12	62	1.1e-15	SANT	65	113	1.95e-16	227	26367.1	9.51	-0.808
VaccDscaff19-processed-gene-44.10-mRNA-1	VcMYB168	4415918..4418653-	2	735	SANT	21	73	3.51e-09	SANT	121	171	2.56e-11	245	27795.5	9.52	-0.665
VaccDscaff19-processed-gene-45.17-mRNA-1	VcMYB169	4515274..4519301+	2	1113	SANT	50	99	6.9e-17	SANT	133	176	1.14e-08	371	40348.1	6.28	-0.515
VaccDscaff19-snap-gene-249.37-mRNA-1	VcMYB170	24946734..24965813+	10	2214	SANT	386	436	2.87e-14	SANT	439	487	4.88e-17	738	82078.9	5.78	-0.278
VaccDscaff19-snap-gene-327.44-mRNA-1	VcMYB171	32749873..32751743-	3	1047	SANT	1	42	3.82	SANT	45	93	6.95e-13	349	39693.4	5.3	-0.774
VaccDscaff20-augustus-gene-132.28-mRNA-1	VcMYB172	13194905...13197839+	3	867	SANT	19	69	3.9e-16	SANT	72	120	1.56e-15	289	33039.2	5.63	-0.677
VaccDscaff20-augustus-gene-335.23-mRNA-1	VcMYB173	33564898...33567590-	3	936	SANT	13	63	4.84e-12	SANT	66	114	6.9e-17	312	35953.5	5.53	-0.762
VaccDscaff20-augustus-gene-44.44-mRNA-1	VcMYB174	4390218...4393133-	2	735	SANT	21	73	1.06e-08	SANT	121	171	2.56e-11	245	27783.3	9.43	-0.661
VaccDscaff20-augustus-gene-45.19-mRNA-1	VcMYB175	VaccDscaff20:4489425..4493583+	2	1038	SANT	50	99	6.9e-17	SANT	102	150	7.28e-16	345	37339.5	5.91	-0.57
VaccDscaff20-augustus-gene-80.36-mRNA-1	VcMYB176	8012604...8016081-	2	687	SANT	29	81	9.48e-06	SANT	132	182	6.95e-13	229	25868.6	6	-0.828
VaccDscaff20-augustus-gene-92.16-mRNA-1	VcMYB177	9215635...9217107+	3	681	SANT	12	62	1.1e-15	SANT	65	113	1.95e-16	227	26382.2	9.57	-0.845
VaccDscaff20-snap-gene-64.43-mRNA-1	VcMYB178	6432042...6442811-	4	4971	SANT	779	827	5.16e-07	SANT	984	1032	1.42e-09	1657	180504	5.59	-0.661
VaccDscaff21-augustus-gene-20.30-mRNA-1	VcMYB179	2063692...2065293-	2	1041	SANT	13	63	4.66e-14	SANT	66	114	1.5e-17	347	39231.9	5.94	-0.673
VaccDscaff21-augustus-gene-231.19-mRNA-1	VcMYB180	23163398...23165816-	3	846	SANT	13	64	1.3e-12	SANT	67	115	5.4e-10	282	31415	8.05	-0.736
VaccDscaff21-augustus-gene-235.20-mRNA-1	VcMYB181	23574414...23575354+	4	675	SANT	7	57	5.27e-13	SANT	60	108	1.67e-15	225	26070	5.25	-0.867
VaccDscaff21-augustus-gene-309.26-mRNA-1	VcMYB182	30904918...30906745-	4	918	SANT	13	63	1.34e-14	SANT	66	114	2e-13	306	34683.7	7.19	-0.81
VaccDscaff21-processed-gene-121.3-mRNA-1	VcMYB183	12129185...12135987-	6	1134	SANT	7	56	8.36e-16	SANT	59	107	3.48e-13	378	41710.5	4.79	-0.54
VaccDscaff21-snap-gene-131.29-mRNA-1	VcMYB184	13166959...13169170-	2	834	SANT	22	74	9.04e-12	SANT	122	172	3.93e-12	278	31901	8.74	-0.723
VaccDscaff21-snap-gene-218.29-mRNA-1	VcMYB185	21865615...21868892-	2	648	SANT	21	73	4.13e-06	SANT	119	169	7.23e-11	216	24605.3	6.1	-0.829
VaccDscaff22-augustus-gene-154.19-mRNA-1	VcMYB186	15477324...15478253-	2	480	SANT	11	61	6.15e-14	SANT	64	112	6.85e-12	160	18596.4	10.45	-0.784
VaccDscaff22-augustus-gene-252.29-mRNA-1	VcMYB187	25240157...25242106+	3	870	SANT	13	64	2.78e-12	SANT	67	115	2.74e-11	290	33344.2	5.9	-0.784
VaccDscaff22-augustus-gene-252.30-mRNA-1	VcMYB188	25257229...25259040+	3	864	SANT	13	64	9.04e-12	SANT	67	115	9.04e-12	288	33068	6.89	-0.802
VaccDscaff22-augustus-gene-253.17-mRNA-1	VcMYB189	25289291...25291069+	3	837	SANT	13	64	2.6e-12	SANT	67	115	9.04e-12	279	31841.2	5.81	-0.903
VaccDscaff22-augustus-gene-291.32-mRNA-1	VcMYB190	29113530...29116883+	2	876	SANT	22	74	2.16e-09	SANT	129	179	2.64e-13	292	33162.9	9.11	-0.96
VaccDscaff22-augustus-gene-291.38-mRNA-1	VcMYB191	29181855...29183963-	2	1179	SANT	113	162	1.85e-17	SANT	165	213	4.95e-18	393	44138.3	6.87	-0.822
VaccDscaff22-augustus-gene-3.22-mRNA-1	VcMYB192	342721...344342+	2	882	SANT	13	63	5.56e-12	SANT	66	114	6.24e-15	294	33347.4	8.63	-0.917
VaccDscaff22-augustus-gene-332.54-mRNA-1	VcMYB193	33273124...33275000-	3	735	SANT	13	63	1.32e-13	SANT	66	114	3.58e-15	245	27840.2	6.35	-0.709
VaccDscaff22-augustus-gene-367.35-mRNA-1	VcMYB194	36728893...36731063-	3	1293	SANT	13	63	9.18e-13	SANT	66	114	0.6	431	47952.9	5.1	-0.629
VaccDscaff22-processed-gene-168.8-mRNA-1	VcMYB195	16833055...16833999-	1	942	SANT	159	211	1.31	SANT	252	304	0.0137	314	34742.8	8.78	-0.553
VaccDscaff22-snap-gene-115.31-mRNA-1	VcMYB196	11498801...11502191+	3	867	SANT	13	63	1.71e-12	SANT	66	114	1.48e-16	289	32790.6	5.93	-0.723
VaccDscaff23-augustus-gene-197.19-mRNA-1	VcMYB197	VaccDscaff23:19724337..19728456-	2	1035	SANT	51	101	7.99e-13	SANT	104	152	5.43e-15	345	38685.7	8.79	-0.615
VaccDscaff23-augustus-gene-244.11-mRNA-1	VcMYB198	VaccDscaff23:24460322..24461648+	3	999	SANT	20	70	1.38e-16	SANT	73	121	3.45e-17	333	37355.3	5.84	-0.511
VaccDscaff23-augustus-gene-292.17-mRNA-1	VcMYB199	VaccDscaff23:29198490..29200095+	3	939	SANT	13	64	8.43e-12	SANT	67	115	4.22e-12	313	35401.8	6.33	-0.711
VaccDscaff23-processed-gene-311.8-mRNA-1	VcMYB200	VaccDscaff23:31114216..31114962-	1	744	SANT	10	59	1.61e-17	SANT	62	110	4.12e-15	248	26874.4	8.84	-0.447
VaccDscaff23-processed-gene-326.0-mRNA-1	VcMYB201	VaccDscaff23:32599349..32600053+	1	942	SANT	45	94	8.96e-16	SANT	97	145	2.53e-15	314	36119.7	5.63	-0.74
VaccDscaff23-processed-gene-48.12-mRNA-1	VcMYB202	VaccDscaff23:4778933..4787707-	6	1362	SANT	166	218	1.4e-08	SANT	273	323	4.52e-12	454	50268.1	8.75	-0.388
VaccDscaff23-snap-gene-140.41-mRNA-1	VcMYB203	VaccDscaff23:14073638..14076349-	3	915	SANT	16	66	1.75e-09	SANT	70	118	4.84e-12	305	34069.5	5.3	-0.519
VaccDscaff23-snap-gene-264.20-mRNA-1	VcMYB204	VaccDscaff23:26403431..26417669-	9	4185	SANT	640	689	2.08	SANT	703	752	19.5	1395	153144	5.26	-0.628
VaccDscaff23-snap-gene-57.44-mRNA-1	VcMYB205	VaccDscaff23:5757977..5758633-	2	489	SANT	2	51	7.58e-05	SANT	87	137	2.01e-09	163	18884.2	6.71	-0.786
VaccDscaff23-snap-gene-57.45-mRNA-1	VcMYB206	VaccDscaff23:5758640..5762434-	3	450	SANT	2	51	8.71e-05	SANT	87	137	1.08e-09	150	17550.5	5.97	-0.884
VaccDscaff24-augustus-gene-104.18-mRNA-1	VcMYB207	VaccDscaff24:10469899..10471993+	3	1107	SANT	13	64	6.75e-11	SANT	67	115	6.95e-13	369	41861.9	5.42	-0.785
VaccDscaff24-augustus-gene-169.31-mRNA-1	VcMYB208	16914495.16917025+	2	1050	SANT	12	62	2.14e-13	SANT	65	113	8.96e-16	350	39348.7	6.69	-0.744
VaccDscaff24-augustus-gene-210.29-mRNA-1	VcMYB209	VaccDscaff24:20984485..20986648+	3	777	SANT	13	63	5.48e-11	SANT	66	114	8.69e-14	259	29783.3	5.31	-0.712
VaccDscaff24-augustus-gene-321.28-mRNA-1	VcMYB210	VaccDscaff24:32132535..32135079+	2	918	SANT	26	78	2.58e-07	SANT	81	129	4.18e-16	306	34332.5	5.52	-0.665
VaccDscaff24-augustus-gene-34.41-mRNA-1	VcMYB211	VaccDscaff24:3469065..3471276+	3	780	SANT	13	63	2.6e-12	SANT	66	114	2.37e-15	260	29775.2	5.63	-0.796
VaccDscaff24-augustus-gene-72.32-mRNA-1	VcMYB212	VaccDscaff24:7187109..7190555+	3	1317	SANT	142	191	4.35e-14	SANT	194	242	1.14e-17	439	49010.3	8.47	-0.89
VaccDscaff24-augustus-gene-73.38-mRNA-1	VcMYB213	VaccDscaff24:7308266..7311619-	2	909	SANT	26	78	1.22e-08	SANT	134	184	6.05e-13	303	34198.5	6.66	-0.7
VaccDscaff24-augustus-gene-87.27-mRNA-1	VcMYB214	VaccDscaff24:8785449..8787143+	3	900	SANT	54	104	1.51e-13	SANT	107	155	2.91e-15	300	34840.5	8.97	-0.904
VaccDscaff24-processed-gene-15.29-mRNA-1	VcMYB215	VaccDscaff24:1575163..1576940-	3	882	SANT	13	64	2.6e-12	SANT	67	130	1.78e-10	294	33455	5.83	-0.853
VaccDscaff24-snap-gene-210.40-mRNA-1	VcMYB216	VaccDscaff24:20997156..20999319-	3	777	SANT	13	63	5.48e-11	SANT	66	114	8.69e-14	259	29783.3	5.31	-0.712
VaccDscaff24-snap-gene-213.30-mRNA-1	VcMYB217	21331010.21345263-	7	1764	SANT	236	286	2.87e-14	SANT	289	337	4.88e-17	588	65745.2	6.08	-0.421
VaccDscaff25-augustus-gene-144.17-mRNA-1	VcMYB218	14443710...14445495+	3	753	SANT	16	66	3.7e-17	SANT	69	117	4.12e-15	251	29364	9.3	-0.929
VaccDscaff25-augustus-gene-200.22-mRNA-1	VcMYB219	20062442...20064858+	2	1041	SANT	22	71	2.91e-15	SANT	74	122	1.03e-15	347	39035.6	9.57	-0.95
VaccDscaff25-augustus-gene-250.33-mRNA-1	VcMYB220	25073955...25076153-	3	984	SANT	13	63	3.48e-13	SANT	66	114	9.99e-14	328	36640.8	6.8	-0.799
VaccDscaff25-augustus-gene-307.29-mRNA-1	VcMYB221	30688341...30692378+	2	1875	SANT	60	122	0.000246	SANT	446	508	0.0013	625	69119	5.74	-0.906
VaccDscaff25-augustus-gene-310.41-mRNA-1	VcMYB222	31058213...31062188+	2	1929	SANT	59	121	0.000264	SANT	464	526	0.0013	643	70969.1	5.75	-0.891
VaccDscaff25-augustus-gene-341.19-mRNA-1	VcMYB223	34116644...34119163+	3	1131	SANT	13	63	1.41e-13	SANT	66	114	1.49e-12	377	42659.3	7.64	-0.854
VaccDscaff25-snap-gene-247.28-mRNA-1	VcMYB224	24723331...24725035+	4	972	SANT	13	63	3.48e-13	SANT	66	114	2e-13	324	36413.6	6.6	-0.78
VaccDscaff25-snap-gene-43.35-mRNA-1	VcMYB225	4309416...4311440-	2	1026	SANT	14	65	3.29e-14	SANT	68	116	6.34e-16	342	38325.2	5.95	-0.52
VaccDscaff26-augustus-gene-135.23-mRNA-1	VcMYB226	VaccDscaff26:13529470..13531608-	2	837	SANT	22	74	9.04e-12	SANT	122	172	3.93e-12	278	31859	8.74	-0.74
VaccDscaff26-augustus-gene-17.30-mRNA-1	VcMYB227	-1701898...1703640-	3	1089	SANT	29	79	4.66e-14	SANT	82	130	1.5e-17	363	40914	5.89	-0.59
VaccDscaff26-augustus-gene-215.14-mRNA-1	VcMYB228	VaccDscaff26:21517055..21520268-	2	651	SANT	21	73	4.13e-06	SANT	119	169	7.23e-11	216	24605.3	6.1	-0.829
VaccDscaff26-augustus-gene-302.35-mRNA-1	VcMYB229	-30224561...30226081-	3	918	SANT	13	63	1.34e-14	SANT	66	114	2e-13	306	34727.8	7.19	-0.818
VaccDscaff26-processed-gene-125.1-mRNA-1	VcMYB230	VaccDscaff26:12497790..12498431-	1	642	SANT	7	56	1.03e-15	SANT	59	107	3.48e-13	213	23980.2	9.57	-0.69
VaccDscaff26-snap-gene-228.31-mRNA-1	VcMYB231	-22812730...22814895-	3	846	SANT	13	64	5.19e-12	SANT	67	115	5.4e-10	282	31429	8.05	-0.728
VaccDscaff27-augustus-gene-117.25-mRNA-1	VcMYB232	11706549...11709042-	3	1179	SANT	13	63	5.65e-13	SANT	66	114	4.84e-12	393	44651	6.2	-0.968
VaccDscaff27-augustus-gene-251.19-mRNA-1	VcMYB233	25171382...25173008+	3	645	SANT	8	58	1.54e-14	SANT	61	109	1.06e-17	215	24697.7	6.72	-0.801
VaccDscaff27-augustus-gene-254.28-mRNA-1	VcMYB234	25465411...25468823+	3	1332	SANT	186	235	4.12e-15	SANT	238	286	9.6e-16	444	50723.3	5.32	-0.744
VaccDscaff27-augustus-gene-259.25-mRNA-1	VcMYB235	25970049...25972298+	3	1005	SANT	13	63	5.56e-12	SANT	66	114	3.78e-14	335	37958.5	5.42	-0.703
VaccDscaff27-augustus-gene-31.26-mRNA-1	VcMYB236	3134413...3137195-	2	825	SANT	25	77	2.16e-09	SANT	129	179	3.48e-13	275	31234.7	7.78	-0.857
VaccDscaff27-augustus-gene-338.29-mRNA-1	VcMYB237	33807829...33809056+	3	630	SANT	25	75	2.12e-17	SANT	78	126	5.15e-16	210	24530.7	8.57	-1.086
VaccDscaff27-augustus-gene-348.13-mRNA-1	VcMYB238	34811544...34813461+	3	999	SANT	13	63	4.99e-14	SANT	66	114	5.43e-15	333	37495.4	6.77	-0.463
VaccDscaff27-augustus-gene-348.14-mRNA-1	VcMYB239	34839922...34842744+	3	987	SANT	13	63	4.99e-14	SANT	66	114	5.43e-15	329	37140	7	-0.543
VaccDscaff27-augustus-gene-356.33-mRNA-1	VcMYB240	35672898...35675134-	3	1005	SANT	13	63	5.56e-12	SANT	66	114	3.78e-14	335	37986.5	5.42	-0.728
VaccDscaff27-augustus-gene-362.34-mRNA-1	VcMYB241	36283636...36286716-	3	1317	SANT	186	235	4.12e-15	SANT	238	286	9.6e-16	439	50195.5	5.27	-0.763
VaccDscaff27-processed-gene-213.13-mRNA-1	VcMYB242	VaccDscaff27:21376653..21377525-	1	873	SANT	10	59	2.76e-16	SANT	62	110	2.57e-16	290	32025.5	5.62	-0.695
VaccDscaff27-snap-gene-349.8-mRNA-1	VcMYB243	34897025...34899159+	3	972	SANT	13	63	4.99e-14	SANT	66	114	3.48e-13	324	36723.9	7.27	-0.427
VaccDscaff27-snap-gene-350.29-mRNA-1	VcMYB244	34977560...34979800+	3	972	SANT	13	63	4.99e-14	SANT	66	114	2.37e-15	324	36600.6	7.25	-0.486
VaccDscaff27-snap-gene-350.30-mRNA-1	VcMYB245	35028291...35030431+	3	972	SANT	13	63	4.99e-14	SANT	66	114	6.59e-14	324	36643.8	8.02	-0.491
VaccDscaff28-augustus-gene-197.19-mRNA-1	VcMYB246	19718133.19720127-	3	699	SANT	12	62	2.03e-14	SANT	65	113	5.91e-16	233	26419.9	8.4	-0.779
VaccDscaff28-augustus-gene-214.19-mRNA-1	VcMYB247	VaccDscaff28:21424477..21427048-	4	867	SANT	19	69	3.9e-16	SANT	72	120	1.56e-15	289	32978.1	5.77	-0.702
VaccDscaff28-augustus-gene-278.29-mRNA-1	VcMYB248	VaccDscaff28:27802271..27805539+	2	690	SANT	29	81	3.91e-07	SANT	132	182	6.95e-13	230	26068.9	6.24	-0.878
VaccDscaff28-augustus-gene-294.32-mRNA-1	VcMYB249	VaccDscaff28:29441327..29452000+	4	4968	SANT	778	826	1.46e-06	SANT	983	1031	1.16e-09	1656	180762	5.62	-0.676
VaccDscaff28-augustus-gene-310.39-mRNA-1	VcMYB250	VaccDscaff28:31003268..31007362-	2	1035	SANT	50	99	6.9e-17	SANT	102	150	7.28e-16	345	37411.6	5.91	-0.558
VaccDscaff28-augustus-gene-311.40-mRNA-1	VcMYB251	VaccDscaff28:31094131..31098960+	3	735	SANT	21	73	3.51e-09	SANT	121	171	2.56e-11	245	27797.4	9.52	-0.662
VaccDscaff28-processed-gene-38.0-mRNA-1	VcMYB252	VaccDscaff28:3801196..3806382+	3	942	SANT	13	63	4.84e-12	SANT	66	114	6.9e-17	314	36119.7	5.63	-0.74
VaccDscaff28-snap-gene-269.38-mRNA-1	VcMYB253	26940196.26941651-	3	714	SANT	12	73	1.71e-12	SANT	76	124	1.95e-16	238	27983.1	9.33	-0.708
VaccDscaff29-augustus-gene-207.25-mRNA-1	VcMYB254	VaccDscaff29:20704840..20708281-	2	648	SANT	21	73	4.13e-06	SANT	119	169	7.23e-11	216	24605.3	6.1	-0.829
VaccDscaff29-augustus-gene-219.25-mRNA-1	VcMYB255	21962915.21965243-	3	846	SANT	13	64	1.3e-12	SANT	67	115	5.4e-10	282	31500.2	8.3	-0.737
VaccDscaff29-augustus-gene-223.27-mRNA-1	VcMYB256	VaccDscaff29:22328183..22329203+	4	675	SANT	7	57	5.27e-13	SANT	60	108	1.67e-15	225	26120.1	5.46	-0.841
VaccDscaff29-augustus-gene-290.30-mRNA-1	VcMYB257	VaccDscaff29:29014192..29015917-	3	918	SANT	13	63	1.34e-14	SANT	66	114	2e-13	306	34544.5	6.87	-0.822
VaccDscaff29-augustus-gene-7.45-mRNA-1	VcMYB258	VaccDscaff29:787002..789000+	4	852	SANT	13	63	3.87e-11	SANT	66	133	1.81e-11	284	32622.9	8.7	-0.864
VaccDscaff29-processed-gene-122.18-mRNA-1	VcMYB259	VaccDscaff29:12264035..12264793-	2	603	SANT	7	56	1.03e-15	SANT	59	107	3.48e-13	201	22673.7	9.38	-0.751
VaccDscaff29-snap-gene-132.47-mRNA-1	VcMYB260	VaccDscaff29:13229953..13231963-	2	834	SANT	22	74	9.04e-12	SANT	122	172	3.93e-12	278	31831.9	8.74	-0.73
VaccDscaff29-snap-gene-16.27-mRNA-1	VcMYB261	VaccDscaff29:1619287..1620886-	2	1050	SANT	16	66	4.66e-14	SANT	69	117	1.5e-17	350	39522.2	5.79	-0.669
VaccDscaff30-augustus-gene-146.39-mRNA-1	VcMYB262	VaccDscaff30:14587589..14589866+	3	993	SANT	13	63	8.11e-14	SANT	66	114	1.51e-13	331	36704.8	7.05	-0.774
VaccDscaff30-augustus-gene-338.25-mRNA-1	VcMYB263	VaccDscaff30:33851929..33856501-	4	570	SANT	14	64	7.45e-13	SANT	67	115	6.24e-15	190	21953.6	6.16	-0.854
VaccDscaff30-processed-gene-278.26-mRNA-1	VcMYB264	VaccDscaff30:27867885..27869971-	4	957	SANT	13	84	2.24e-07	SANT	87	135	2.21e-15	319	35532.3	5.94	-0.506
VaccDscaff30-snap-gene-17.57-mRNA-1	VcMYB265	1768982.1771800-	4	1080	SANT	13	63	1.09e-14	SANT	66	114	9.46e-15	360	40807.9	8.89	-0.579
VaccDscaff30-snap-gene-288.38-mRNA-1	VcMYB266	VaccDscaff30:28797991..28800587-	3	816	SANT	24	76	7.7e-06	SANT	134	184	3.24e-13	272	30825.3	6.56	-0.836
VaccDscaff30-snap-gene-62.32-mRNA-1	VcMYB267	VaccDscaff30:6225873..6227923-	4	804	SANT	13	64	1.26e-10	SANT	67	119	5.27e-13	268	29699.2	7.64	-0.674
VaccDscaff31-augustus-gene-46.15-mRNA-1	VcMYB268	+4621389...4622690+	3	978	SANT	14	65	8.43e-12	SANT	68	116	7.23e-11	326	37138.5	5.52	-0.752
VaccDscaff31-processed-gene-75.6-mRNA-1	VcMYB269	VaccDscaff31:7507989..7509068-	1	1080	SANT	11	60	9.24e-18	SANT	63	111	1.65e-14	359	39019	6.26	-0.498
VaccDscaff32-augustus-gene-121.31-mRNA-1	VcMYB270	12100218..12102470+	3	993	SANT	13	63	8.11e-14	SANT	66	114	1.51e-13	331	36721.9	7.05	-0.757
VaccDscaff32-augustus-gene-172.23-mRNA-1	VcMYB271	17215612..17217902+	2	894	SANT	4	58	2.37e-06	SANT	132	182	1.81e-11	298	32329.2	6.98	-0.609
VaccDscaff32-augustus-gene-265.16-mRNA-1	VcMYB272	26490456..26491894-	3	900	SANT	13	64	6.85e-12	SANT	67	115	1.91e-10	300	33837.8	5.9	-0.703
VaccDscaff32-augustus-gene-298.24-mRNA-1	VcMYB273	29791120..29796809-	4	570	SANT	14	64	7.45e-13	SANT	67	115	6.24e-15	190	21953.6	6.16	-0.854
VaccDscaff32-augustus-gene-329.37-mRNA-1	VcMYB274	32954120..32962827+	8	864	SANT	1	33	1.16	SANT	36	84	2.87e-14	288	32396.7	9.32	-0.918
VaccDscaff32-augustus-gene-332.38-mRNA-1	VcMYB275	33273799..33276394+	2	894	SANT	24	76	7.7e-06	SANT	134	184	3.24e-13	298	33746.6	6.3	-0.797
VaccDscaff32-augustus-gene-54.30-mRNA-1	VcMYB276	5464117..5467713-	3	804	SANT	13	63	6.05e-13	SANT	66	114	9.46e-15	268	30354.7	8.7	-0.629
VaccDscaff32-augustus-gene-55.27-mRNA-1	VcMYB277	5488717..5491704-	3	795	SANT	13	63	1.09e-14	SANT	66	114	9.46e-15	265	30057.3	8.57	-0.68
VaccDscaff32-augustus-gene-77.19-mRNA-1	VcMYB278	7682053..7684104+	2	756	SANT	13	63	1.07e-13	SANT	66	114	9.24e-18	252	28201.1	9.1	-0.648
VaccDscaff32-processed-gene-189.9-mRNA-1	VcMYB279	18922282..18932281+	5	915	SANT	3	52	3.12e-15	SANT	55	103	3.84e-15	305	35309.7	7.05	-1.154
VaccDscaff32-snap-gene-195.35-mRNA-1	VcMYB280	19505838..19515875-	4	987	SANT	3	52	3.12e-15	SANT	55	103	3.84e-15	329	37826	5.69	-1.141
VaccDscaff33-augustus-gene-120.22-mRNA-1	VcMYB281	VaccDscaff33:12001061..12002103-	4	681	SANT	7	57	5.27e-13	SANT	60	108	1.67e-15	226	26300.3	5.38	-0.883
VaccDscaff33-augustus-gene-124.25-mRNA-1	VcMYB282	+12435248...12437459+	3	846	SANT	13	64	1.3e-12	SANT	67	115	5.4e-10	282	31441	8.04	-0.729
VaccDscaff33-augustus-gene-136.21-mRNA-1	VcMYB283	VaccDscaff33:13609971..13613471+	2	651	SANT	21	73	4.13e-06	SANT	119	169	7.23e-11	216	24633.3	5.91	-0.842
VaccDscaff33-augustus-gene-204.30-mRNA-1	VcMYB284	VaccDscaff33:20477925..20479890+	2	837	SANT	22	74	9.04e-12	SANT	122	172	3.93e-12	278	31751.8	8.76	-0.718
VaccDscaff33-augustus-gene-273.22-mRNA-1	VcMYB285	+27330400...27333506+	3	876	SANT	16	66	4.15e-11	SANT	69	117	2.91e-15	292	32694.2	6.08	-0.771
VaccDscaff33-augustus-gene-299.32-mRNA-1	VcMYB286	+29910792...29912391+	2	1050	SANT	16	66	4.66e-14	SANT	69	117	1.5e-17	350	39522.2	5.79	-0.668
VaccDscaff33-processed-gene-215.5-mRNA-1	VcMYB287	VaccDscaff33:21538182..21542988+	4	1095	SANT	7	56	1.03e-15	SANT	59	107	3.48e-13	364	40205.9	4.98	-0.583
VaccDscaff34-augustus-gene-10.29-mRNA-1	VcMYB288	VaccDscaff34:1062075..1064566+	3	759	SANT	12	62	1.23e-13	SANT	65	113	3.9e-16	253	28907.6	6.09	-0.775
VaccDscaff34-augustus-gene-101.26-mRNA-1	VcMYB289	10183734.10184991-	3	606	SANT	38	88	2.68e-14	SANT	91	139	1.06e-17	202	23358.7	10.08	-0.745
VaccDscaff34-augustus-gene-15.17-mRNA-1	VcMYB290	1541880.1544149+	3	1008	SANT	13	63	4.99e-14	SANT	66	114	5.43e-15	336	37927.8	6.48	-0.529
VaccDscaff34-augustus-gene-16.17-mRNA-1	VcMYB291	1641481.1643767+	3	987	SANT	13	63	4.99e-14	SANT	66	114	2.37e-15	329	37173.3	7.64	-0.482
VaccDscaff34-augustus-gene-194.17-mRNA-1	VcMYB292	VaccDscaff34:19421960..19424187+	3	1161	SANT	13	63	5.65e-13	SANT	66	114	4.84e-12	387	43994.4	6.2	-0.926
VaccDscaff34-augustus-gene-253.30-mRNA-1	VcMYB293	VaccDscaff34:25351427..25355307-	2	1191	SANT	33	82	4.99e-14	SANT	85	133	9.6e-16	397	43637.9	6.23	-0.592
VaccDscaff34-augustus-gene-259.28-mRNA-1	VcMYB294	VaccDscaff34:25887842..25890422+	2	600	SANT	25	77	2.16e-09	SANT	129	179	3.48e-13	200	undefined	non.	-0.888
VaccDscaff34-augustus-gene-92.35-mRNA-1	VcMYB295	VaccDscaff34:9272560..9274648-	3	1005	SANT	13	63	5.56e-12	SANT	66	114	3.78e-14	335	37986.5	5.42	-0.728
VaccDscaff34-augustus-gene-98.26-mRNA-1	VcMYB296	VaccDscaff34:9851605..9854654-	3	1326	SANT	186	235	4.12e-15	SANT	238	286	9.6e-16	442	50528.9	5.27	-0.758
VaccDscaff34-processed-gene-141.22-mRNA-1	VcMYB297	VaccDscaff34:14159385..14160248+	1	861	SANT	10	59	2.76e-16	SANT	62	110	2.57e-16	287	31652.1	5.74	-0.701
VaccDscaff34-processed-gene-15.4-mRNA-1	VcMYB298	1573234.1575543+	3	987	SANT	13	63	4.99e-14	SANT	66	114	2.37e-15	329	37179	7.28	-0.54
VaccDscaff34-snap-gene-17.23-mRNA-1	VcMYB299	VaccDscaff34:1702327..1704428+	3	972	SANT	13	63	4.99e-14	SANT	66	114	6.59e-14	324	36634.7	8.02	-0.486
VaccDscaff34-snap-gene-293.23-mRNA-1	VcMYB300	VaccDscaff34:29295772..29305186-	4	3015	SANT	6	55	4.12e-15	SANT	58	105	9.84e-13	1005	112898	5.03	-0.833
VaccDscaff34-snap-gene-9.38-mRNA-1	VcMYB301	983128.984466+	3	630	SANT	25	75	2.12e-17	SANT	78	126	5.15e-16	210	24530.7	8.57	-1.086
VaccDscaff35-augustus-gene-146.23-mRNA-1	VcMYB302	14663229..14669721-	5	867	SANT	8	60	4.32e-09	SANT	120	170	2.56e-11	289	31251.5	6.37	-0.771
VaccDscaff35-augustus-gene-237.26-mRNA-1	VcMYB303	23782429..23785584-	3	555	SANT	12	62	3.12e-15	SANT	65	113	5.52e-16	185	21386.5	9.82	-0.902
VaccDscaff35-augustus-gene-264.28-mRNA-1	VcMYB304	26414825..26417722-	3	981	SANT	13	63	2e-13	SANT	66	114	4.73e-15	327	36518.6	6.08	-0.779
VaccDscaff35-augustus-gene-270.23-mRNA-1	VcMYB305	27004483..27006003+	3	1044	SANT	13	63	1.07e-13	SANT	66	114	2.68e-14	348	39436.4	5.37	-0.612
VaccDscaff35-augustus-gene-313.33-mRNA-1	VcMYB306	31369925..31372636-	3	954	SANT	13	63	8.56e-13	SANT	66	114	1.77e-14	318	36003.9	6.34	-0.496
VaccDscaff35-augustus-gene-317.22-mRNA-1	VcMYB307	31730585..31732878+	3	909	SANT	13	63	3.42e-12	SANT	66	114	4.73e-15	303	33784.8	8.32	-0.765
VaccDscaff35-augustus-gene-317.23-mRNA-1	VcMYB308	31749809..31751583+	3	831	SANT	13	63	1.94e-11	SANT	66	114	2.53e-15	277	31062.3	7.57	-0.542
VaccDscaff35-augustus-gene-92.23-mRNA-1	VcMYB309	9222600..9225553-	3	945	SANT	13	63	6.59e-14	SANT	66	114	1.01e-14	315	35574.6	5.9	-0.695
VaccDscaff35-snap-gene-313.41-mRNA-1	VcMYB310	31339887..31344114-	3	945	SANT	13	63	4.59e-13	SANT	66	114	8.96e-16	315	35853.6	5.91	-0.545
VaccDscaff36-augustus-gene-11.19-mRNA-1	VcMYB311	1085132...1088136+	3	954	SANT	13	63	8.56e-13	SANT	66	114	1.77e-14	318	36003.9	6.34	-0.496
VaccDscaff36-augustus-gene-11.20-mRNA-1	VcMYB312	1127092...1133359+	3	690	SANT	13	63	2e-13	SANT	66	114	8.96e-16	230	26473	7.03	-0.657
VaccDscaff36-augustus-gene-113.22-mRNA-1	VcMYB313	11369787...11372817+	3	555	SANT	12	62	3.12e-15	SANT	65	113	5.52e-16	185	21328.5	9.89	-0.885
VaccDscaff36-augustus-gene-211.31-mRNA-1	VcMYB314	21120572...21128009+	6	867	SANT	8	60	1.31e-08	SANT	120	170	2.56e-11	289	31229.5	6.37	-0.751
VaccDscaff36-augustus-gene-56.33-mRNA-1	VcMYB315	5597617...5599208-	3	1044	SANT	13	63	1.07e-13	SANT	66	114	2.68e-14	348	39436.4	5.37	-0.612
VaccDscaff36-augustus-gene-7.31-mRNA-1	VcMYB316	771754...773535-	3	831	SANT	13	63	1.94e-11	SANT	66	114	2.53e-15	277	31048.3	8.14	-0.547
VaccDscaff36-augustus-gene-8.19-mRNA-1	VcMYB317	790687...792966-	3	909	SANT	13	63	3.42e-12	SANT	66	114	4.73e-15	303	33738.8	8.37	-0.775
VaccDscaff36-augustus-gene-83.18-mRNA-1	VcMYB318	8309728...8312606+	3	981	SANT	13	63	2e-13	SANT	66	114	4.73e-15	327	36491.6	6.08	-0.771
VaccDscaff36-snap-gene-63.48-mRNA-1	VcMYB319	6361796 6379578 . -	13	3129	SANT	815	864	7.18e-06	SANT	917	978	20,DEXDc 175 367 1.68e-37 HELICc 529 613 7.5e-26	1043	120918	5.78	-0.823
VaccDscaff37-augustus-gene-140.14-mRNA-1	VcMYB320	14005830..14008438+	2	1074	SANT	36	86	6.95e-13	SANT	89	137	1.62e-13	358	39762.4	8.57	-0.733
VaccDscaff37-augustus-gene-23.28-mRNA-1	VcMYB321	2302511..2305730-	3	1353	SANT	22	72	8.31e-11	SANT	75	123	7.8e-16	451	49663.8	5.58	-0.723
VaccDscaff37-augustus-gene-230.19-mRNA-1	VcMYB322	23033242..23035110+	3	993	SANT	13	63	1.67e-15	SANT	66	114	5.23e-17	331	37334.3	6.15	-0.667
VaccDscaff37-augustus-gene-38.13-mRNA-1	VcMYB323	3781707..3784017+	3	753	SANT	13	63	1.13e-12	SANT	66	114	1.24e-18	251	28939.3	5.65	-0.801
VaccDscaff37-augustus-gene-38.17-mRNA-1	VcMYB324	3869624..3871543-	3	1011	SANT	13	63	2.29e-13	SANT	66	114	4.48e-16	337	38058.7	5.86	-0.642
VaccDscaff37-augustus-gene-96.16-mRNA-1	VcMYB325	9628693..9630476+	3	825	SANT	13	63	2.46e-13	SANT	66	114	2.65e-18	275	30736.6	9.19	-0.681
VaccDscaff37-snap-gene-143.27-mRNA-1	VcMYB326	14370780..14372612+	2	813	SANT	14	64	2.82e-13	SANT	67	115	1.12e-16	271	30973.2	9.56	-0.929
VaccDscaff38-augustus-gene-244.13-mRNA-1	VcMYB327	24444834...24447045+	3	753	SANT	13	63	1.13e-12	SANT	66	114	1.24e-18	251	28985.4	5.93	-0.826
VaccDscaff38-augustus-gene-245.26-mRNA-1	VcMYB328	24546925...24548772-	3	1011	SANT	13	63	3.73e-13	SANT	66	114	4.48e-16	337	38086.7	5.86	-0.635
VaccDscaff38-augustus-gene-80.26-mRNA-1	VcMYB329	8052945...8054712-	3	993	SANT	13	63	1.67e-15	SANT	66	114	5.23e-17	331	37288.2	6.15	-0.657
VaccDscaff38-processed-gene-55.8-mRNA-1	VcMYB330	5509192...5512468+	3	849	SANT	13	80	0.00485	SANT	83	131	4.8e-16	282	32414.2	4.95	-0.703
VaccDscaff38-snap-gene-163.31-mRNA-1	VcMYB331	16286616...16288860-	2	810	SANT	13	63	2.82e-13	SANT	66	114	1.12e-16	270	30886.1	9.56	-0.93
VaccDscaff39-augustus-gene-189.28-mRNA-1	VcMYB332	VaccDscaff39:18910521..18913260-	2	1083	SANT	39	89	6.95e-13	SANT	92	140	2.03e-14	361	40095.8	8.72	-0.719
VaccDscaff39-augustus-gene-273.22-mRNA-1	VcMYB333	VaccDscaff39:27351496..27354820+	3	1353	SANT	22	72	8.31e-11	SANT	75	123	2.09e-16	451	49616.9	5.52	-0.703
VaccDscaff39-augustus-gene-86.16-mRNA-1	VcMYB334	VaccDscaff23:8595413..8597215-	3	993	SANT	13	63	1.67e-15	SANT	66	114	5.23e-17	331	37279.2	6.15	-0.657
VaccDscaff39-processed-gene-56.0-mRNA-1	VcMYB335	VaccDscaff39:5624028..5627446+	3	834	SANT	13	73	1.31	SANT	78	126	4.8e-16	278	31623.3	4.88	-0.727
VaccDscaff39-snap-gene-168.25-mRNA-1	VcMYB336（VcMYBPA1)JQ085966.1	VaccDscaff39:16827118..16831126-	3	822	SANT	17	67	2.82e-13	SANT	70	118	1.12e-16	274	31162.3	9.5	-0.92
VaccDscaff40-augustus-gene-121.9-mRNA-1	VcMYB337	12102201..12106475-	2	963	SANT	25	75	7.99e-13	SANT	78	126	5.43e-15	321	35973.3	6.46	-0.653
VaccDscaff40-augustus-gene-267.47-mRNA-1	VcMYB338	26767426..26771795-	5	1095	SANT	104	156	1.4e-08	SANT	211	261	7.75e-11	365	39945.2	7.08	-0.429
VaccDscaff40-augustus-gene-49.31-mRNA-1	VcMYB339	4934023..4935733-	3	939	SANT	13	64	8.43e-12	SANT	67	115	4.22e-12	313	35367.8	6.12	-0.694
VaccDscaff40-augustus-gene-83.21-mRNA-1	VcMYB340	8332132..8333427-	3	984	SANT	15	65	1.38e-16	SANT	68	116	3.45e-17	328	36599.5	5.63	-0.455
VaccDscaff40-processed-gene-153.3-mRNA-1	VcMYB341	15335131..15337826+	4	1062	SANT	16	66	1.75e-09	SANT	70	118	6.39e-12	354	39878.2	5.58	-0.397
VaccDscaff40-processed-gene-16.4-mRNA-1	VcMYB342	1599969..1600676-	1	705	SANT	46	95	8.96e-16	SANT	98	146	2.53e-15	235	26186.8	7.86	-0.835
VaccDscaff40-processed-gene-31.0-mRNA-1	VcMYB343	3092947..3093783+	1	837	SANT	10	59	1.61e-17	SANT	62	110	3.29e-14	278	29967	8.7	-0.377
VaccDscaff40-snap-gene-180.28-mRNA-1	VcMYB344	17978013..17983592+	4	894	SANT	13	63	3.07e-14	SANT	66	114	5.43e-15	298	33333.3	6.32	-0.697
VaccDscaff40-snap-gene-278.28-mRNA-1	VcMYB345	27818911..27822639-	3	450	SANT	2	51	0.0892	SANT	87	137	2.66e-09	150	17576.7	7.96	-0.839
VaccDscaff40-snap-gene-278.29-mRNA-1	VcMYB346	27818296..27818904-	2	441	SANT	2	51	0.000163	SANT	87	137	2.01e-09	147	17097.2	7.06	-0.752
VaccDscaff40-snap-gene-69.30-mRNA-1	VcMYB347	6953106..6966790+	9	4197	SANT	644	693	2.08	SANT	707	756	19.5	1399	153815	5.22	-0.652
VaccDscaff41-augustus-gene-107.22-mRNA-1	VcMYB348	10722801..10727204-	2	963	SANT	25	75	7.99e-13	SANT	78	126	5.43e-15	321	36093.5	6.01	-0.65
VaccDscaff41-augustus-gene-20.14-mRNA-1	VcMYB349	2075450..2077104+	3	939	SANT	13	64	8.43e-12	SANT	67	115	4.22e-12	313	35367.8	6.12	-0.694
VaccDscaff41-augustus-gene-250.26-mRNA-1	VcMYB350	24989449..24993806-	5	1095	SANT	104	156	1.4e-08	SANT	211	261	1.47e-11	365	39985.3	8.38	-0.431
VaccDscaff41-augustus-gene-73.16-mRNA-1	VcMYB351	7335965..7337298-	3	984	SANT	15	65	1.38e-16	SANT	68	116	3.45e-17	328	36629.5	5.63	-0.457
VaccDscaff41-processed-gene-142.1-mRNA-1	VcMYB352	14208572..14211417+	4	1161	SANT	16	66	1.75e-09	SANT	70	118	6.39e-12	387	43636.7	5.59	-0.279
VaccDscaff41-processed-gene-38.2-mRNA-1	VcMYB353	3818404..3819213-	1	810	SANT	10	59	1.61e-17	SANT	62	110	9.46e-15	269	29116.1	8.94	-0.416
VaccDscaff41-processed-gene-55.2-mRNA-1	VcMYB354	5527738..5528439+	1	699	SANT	44	93	8.96e-16	SANT	96	144	2.53e-15	233	25997.7	8.5	-0.833
VaccDscaff41-snap-gene-170.21-mRNA-1	VcMYB355	17008594..17017159+	4	975	SANT	35	85	3.07e-14	SANT	88	136	5.43e-15	325	36961.4	6.53	-0.848
VaccDscaff41-snap-gene-257.34-mRNA-1	VcMYB356	25755544..25756629-	2	471	SANT	2	51	0.000264	SANT	87	137	3.76e-09	157	18198.3	6.44	-0.867
VaccDscaff42-augustus-gene-127.23-mRNA-1	VcMYB357	VaccDscaff42:12780487..12782393-	3	843	SANT	20	70	3.73e-13	SANT	73	121	3.58e-15	281	32165.1	8.55	-0.722
VaccDscaff42-augustus-gene-135.18-mRNA-1	VcMYB358	VaccDscaff42:13489871..13492528-	2	894	SANT	4	58	2.54e-06	SANT	132	182	1.81e-11	298	32317.1	6.98	-0.626
VaccDscaff42-augustus-gene-203.27-mRNA-1	VcMYB359	20293308.20295505-	2	759	SANT	13	63	1.07e-13	SANT	66	114	9.24e-18	253	28460.3	9	-0.686
VaccDscaff42-augustus-gene-265.19-mRNA-1	VcMYB360	VaccDscaff42:26515802..26517767-	4	837	SANT	13	64	1.26e-10	SANT	67	129	2.35e-10	279	30910.5	8.16	-0.719
VaccDscaff42-augustus-gene-28.22-mRNA-1	VcMYB361	VaccDscaff42:2870770..2873326+	2	894	SANT	24	76	2.18e-05	SANT	134	184	3.24e-13	298	33602.3	6.19	-0.814
VaccDscaff42-augustus-gene-38.17-mRNA-1	VcMYB362	VaccDscaff42:3804129..3806325+	3	897	SANT	13	63	2.39e-11	SANT	66	114	1.92e-15	299	33417.8	5.54	-0.546
VaccDscaff42-processed-gene-104.22-mRNA-1	VcMYB363	VaccDscaff42:10431730..10445904-	5	1017	SANT	37	86	3.12e-15	SANT	89	137	3.84e-15	339	39249.4	8.46	-1.017
VaccDscaff42-processed-gene-218.13-mRNA-1	VcMYB364	VaccDscaff42:21797239..21800221-	5	1083	SANT	13	68	9.32e-14	SANT	71	119	9.46e-15	361	40892.9	8.88	-0.658
VaccDscaff42-processed-gene-25.8-mRNA-1	VcMYB365	VaccDscaff42:2568804..2575182+	5	888	SANT	48	98	0.000607	SANT	113	161	2.87e-14	296	33866.8	8.66	-0.634
VaccDscaff43-augustus-gene-133.14-mRNA-1	VcMYB366	13297797...13299593-	3	837	SANT	13	64	2.6e-12	SANT	67	115	9.04e-12	279	31855.2	5.82	-0.903
VaccDscaff43-augustus-gene-133.16-mRNA-1	VcMYB367	13348540...13350512-	3	867	SANT	13	64	2.78e-12	SANT	67	115	3.51e-09	289	33333.1	5.51	-0.823
VaccDscaff43-augustus-gene-229.28-mRNA-1	VcMYB368	22942657...22945251+	2	813	SANT	13	63	2.29e-13	SANT	66	114	1.56e-15	271	30794.4	4.96	-0.744
VaccDscaff43-augustus-gene-40.46-mRNA-1	VcMYB369	4015933...4017642+	3	735	SANT	13	63	6.59e-14	SANT	66	114	3.58e-15	245	27904.2	6.41	-0.714
VaccDscaff43-augustus-gene-98.24-mRNA-1	VcMYB370	9810025...9813338-	2	876	SANT	22	74	2.16e-09	SANT	129	179	2.64e-13	292	33192.9	9.11	-0.969
VaccDscaff43-processed-gene-133.2-mRNA-1	VcMYB371	13332040...13333852-	4	933	SANT	13	87	1.98e-08	SANT	90	138	1.37e-11	311	35640.8	7.52	-0.798
VaccDscaff43-processed-gene-202.0-mRNA-1	VcMYB372	20187089...20188021+	1	930	SANT	155	207	1.31	SANT	248	300	0.00557	310	34379.5	9.23	-0.565
VaccDscaff43-processed-gene-214.0-mRNA-1	VcMYB373	21393857...21396093+	3	906	SANT	11	61	6.15e-14	SANT	64	112	6.85e-12	302	33982.3	5.77	-0.632
VaccDscaff43-processed-gene-251.3-mRNA-1	VcMYB374	25129325...25132453+	3	867	SANT	13	63	1.71e-12	SANT	66	114	1.48e-16	289	32799.6	6	-0.722
VaccDscaff43-processed-gene-97.19-mRNA-1	VcMYB375	9747047...9749810+	4	1497	SANT	113	162	1.85e-17	SANT	165	213	4.95e-18	499	55613.4	9.18	-0.906
VaccDscaff43-snap-gene-6.43-mRNA-1	VcMYB376	615000...616804+	3	1080	SANT	13	63	9.18e-13	SANT	66	114	6e-17	360	39534.6	6.68	-0.603
VaccDscaff44-augustus-gene-29.13-mRNA-1	VcMYB377	2955753..2960595+	3	1059	SANT	52	102	4.84e-12	SANT	105	153	6.9e-17	353	40877.3	6.25	-0.726
VaccDscaff44-snap-gene-239.19-mRNA-1	VcMYB378	VaccDscaff44:23926575..23929818-	2	951	SANT	29	79	4.45e-11	SANT	82	130	7.06e-14	317	34884.8	7.72	-0.714
VaccDscaff44-snap-gene-255.16-mRNA-1	VcMYB379	VaccDscaff44:25390318..25391949+	4	891	SANT	5	55	4.32e-09	SANT	58	106	1.08e-09	297	34041.7	5.85	-0.813
VaccDscaff45-augustus-gene-115.17-mRNA-1	VcMYB380	-11492094...11502458-	4	1173	SANT	13	63	5.65e-13	SANT	66	114	4.84e-12	391	44394.7	6.2	-0.955
VaccDscaff45-augustus-gene-25.28-mRNA-1	VcMYB381	VaccDscaff45:2568744..2572789-	2	1317	SANT	74	123	2.46e-13	SANT	126	174	9.6e-16	438	47758.4	6.01	-0.553
VaccDscaff45-augustus-gene-33.23-mRNA-1	VcMYB382	VaccDscaff45:3333709..3336532+	2	828	SANT	25	77	1.24e-09	SANT	129	179	3.48e-13	275	31239.7	7.77	-0.889
VaccDscaff45-processed-gene-214.10-mRNA-1	VcMYB383	VaccDscaff45:21389280..21390146-	1	867	SANT	10	59	2.76e-16	SANT	62	110	2.57e-16	288	31893.4	5.62	-0.681
VaccDscaff45-snap-gene-14.41-mRNA-1	VcMYB384	VaccDscaff45:1424486..1439512+	6	2511	SANT	6	55	4.12e-15	SANT	58	105	9.84e-13	836	undefined	non	-0.891
VaccDscaff46-augustus-gene-143.24-mRNA-1	VcMYB385	VaccDscaff46:14360183..14363591+	2	879	SANT	22	74	2.16e-09	SANT	129	179	2.64e-13	292	33192.9	9.11	-0.969
VaccDscaff46-augustus-gene-144.38-mRNA-1	VcMYB386	VaccDscaff46:14412379..14414471-	3	1170	SANT	113	162	1.85e-17	SANT	165	213	4.95e-18	389	43800.9	6.24	-0.783
VaccDscaff46-augustus-gene-18.51-mRNA-1	VcMYB387	-1848947...1851572-	2	813	SANT	13	63	2.29e-13	SANT	66	114	1.56e-15	271	30807.5	4.96	-0.714
VaccDscaff46-augustus-gene-203.39-mRNA-1	VcMYB388	-20387398...20389472-	3	1290	SANT	13	63	9.18e-13	SANT	66	114	6e-17	430	47596.3	4.93	-0.627
VaccDscaff46-augustus-gene-84.23-mRNA-1	VcMYB389	+8477070...8479089+	3	870	SANT	13	64	2.78e-12	SANT	67	115	3.51e-09	290	33270.1	6.45	-0.837
VaccDscaff46-augustus-gene-85.16-mRNA-1	VcMYB390	+8527880...8529676+	3	837	SANT	13	64	2.6e-12	SANT	67	115	9.04e-12	279	31800.2	6.89	-0.889
VaccDscaff46-processed-gene-168.9-mRNA-1	VcMYB391	-16870998...16872896-	3	735	SANT	13	63	1.32e-13	SANT	66	114	3.58e-15	245	27819.2	6.41	-0.668
VaccDscaff46-processed-gene-48.6-mRNA-1	VcMYB392	VaccDscaff46:4803696..4804640-	1	945	SANT	159	211	1.31	SANT	252	304	0.0137	314	34686.7	8.69	-0.568
VaccDscaff46-snap-gene-35.33-mRNA-1	VcMYB393	VaccDscaff46:3508570..3509502-	2	486	SANT	11	61	6.15e-14	SANT	64	112	6.85e-12	161	18707.5	10.34	-0.809
VaccDscaff46-snap-gene-85.18-mRNA-1	VcMYB394	+8493305...8495746+	4	957	SANT	13	64	1.69e-11	SANT	67	115	9.04e-12	319	36207.5	6	-0.736
VaccDscaff47-augustus-gene-108.27-mRNA-1	VcMYB395	VaccDscaff47:10809152..10812442+	2	876	SANT	22	74	2.16e-09	SANT	129	179	2.64e-13	292	33192.9	9.11	-0.969
VaccDscaff47-augustus-gene-108.33-mRNA-1	VcMYB396	VaccDscaff47:10864785..10866903-	3	1185	SANT	113	162	1.85e-17	SANT	165	213	4.95e-18	395	44432.6	6.65	-0.838
VaccDscaff47-augustus-gene-159.52-mRNA-1	VcMYB397	VaccDscaff47:15971137..15972934-	3	744	SANT	13	63	3.03e-13	SANT	66	114	3.58e-15	248	28109.4	6.17	-0.714
VaccDscaff47-augustus-gene-192.25-mRNA-1	VcMYB398	VaccDscaff47:19189303..19191373-	3	1212	SANT	13	63	9.18e-13	SANT	66	114	6e-17	404	44917.4	5.06	-0.663
VaccDscaff47-augustus-gene-68.21-mRNA-1	VcMYB399	6818025.6819946+	3	870	SANT	13	64	2.78e-12	SANT	67	115	3.51e-09	290	33270.1	6.45	-0.837
VaccDscaff47-augustus-gene-68.22-mRNA-1	VcMYB400	VaccDscaff47:6834181..6835994+	3	864	SANT	67	115	9.04e-12	SANT	13	64	1.69e-11	288	32977.8	5.99	-0.783
VaccDscaff47-augustus-gene-68.23-mRNA-1	VcMYB401	VaccDscaff47:6867513..6869292+	3	837	SANT	13	64	2.6e-12	SANT	67	115	9.04e-12	279	31774.1	6.33	-0.894
VaccDscaff48-augustus-gene-27.25-mRNA-1	VcMYB402	VaccDscaff48:2741716..2743194-	3	681	SANT	12	62	1.1e-15	SANT	65	113	5.74e-14	227	26420.2	9.49	-0.855
VaccDscaff48-augustus-gene-39.41-mRNA-1	VcMYB403	VaccDscaff48:3939405..3942728+	2	690	SANT	29	81	8.98e-07	SANT	132	182	6.95e-13	230	26014.8	6.24	-0.871
VaccDscaff48-augustus-gene-58.35-mRNA-1	VcMYB404	VaccDscaff48:5867843..5878671+	4	4995	SANT	778	826	2.58e-07	SANT	983	1031	1.42e-09	1665	181284	5.49	-0.664
VaccDscaff48-augustus-gene-72.37-mRNA-1	VcMYB405	VaccDscaff48:7284446..7288593+	2	1035	SANT	50	99	6.9e-17	SANT	102	150	7.28e-16	345	37456.6	6.02	-0.592
VaccDscaff48-processed-gene-72.0-mRNA-1	VcMYB406	VaccDscaff48:7190944..7193670-	2	735	SANT	21	73	3.51e-09	SANT	121	171	2.56e-11	245	27793.4	9.52	-0.666
VaccDscaff52-augustus-gene-13.23-mRNA-1	VcMYB407	1322112.1324378-	3	753	SANT	13	63	1.13e-12	SANT	66	114	1.24e-18	251	28967.4	5.83	-0.805
VaccDscaff52-snap-gene-12.23-mRNA-1	VcMYB408	1217609.1219631+	3	990	SANT	13	63	3.73e-13	SANT	66	114	4.48e-16	330	37237.8	5.93	-0.599
VaccDscaff55-augustus-gene-9.33-mRNA-1	VcMYB409	+941198...942977+	3	1005	SANT	13	64	1.32e-13	SANT	67	115	2.74e-11	335	37920.8	6.04	-0.63
VaccDscaff56-augustus-gene-8.40-mRNA-1	VcMYB410	-854607...856409-	3	1005	SANT	13	64	1.32e-13	SANT	67	115	2.74e-11	335	37920.8	6.04	-0.63
VaccDscaff60-augustus-gene-6.21-mRNA-1	VcMYB411	VaccDscaff60:603467..604948+	3	684	SANT	11	61	4.28e-13	SANT	64	112	1.05e-16	228	26346.8	7.69	-0.919
VaccDscaff61-snap-gene-8.91-mRNA-1	VcMYB412	885699..887483-	3	1005	SANT	13	64	1.32e-13	SANT	67	115	2.74e-11	335	37920.8	6.04	-0.63
VaccDscaff62-processed-gene-8.18-mRNA-1	VcMYB413	932978...934197-	3	897	SANT	13	63	3.53e-14	SANT	66	114	1.71e-12	299	33447.6	6.09	-0.672
VaccDscaff64-augustus-gene-3.30-mRNA-1	VcMYB414	+351256...352961+	3	984	SANT	13	63	3.48e-13	SANT	66	114	2e-13	328	36625.7	6.6	-0.797
VaccDscaff64-augustus-gene-4.30-mRNA-1	VcMYB415	+423675...425380+	3	984	SANT	13	63	3.48e-13	SANT	66	114	2e-13	328	36652.8	6.84	-0.807
VaccDscaff64-augustus-gene-8.43-mRNA-1	VcMYB416	-884415...886032-	3	723	SANT	13	63	3.48e-13	SANT	66	114	9.99e-14	241	27126.4	9.6	-0.952
VaccDscaff65-augustus-gene-8.53-mRNA-1	VcMYB417	VaccDscaff65:893168..894718+	3	684	SANT	11	61	4.28e-13	SANT	64	112	1.05e-16	228	26332.8	7.69	-0.919
VaccDscaff70-augustus-gene-1.23-mRNA-1	VcMYB418	VaccDscaff70:90161..91957+	3	1005	SANT	13	64	1.32e-13	SANT	67	115	2.74e-11	335	37820.7	6.03	-0.622
VaccDscaff82-augustus-gene-6.35-mRNA-1	VcMYB419	VaccDscaff82:631923..634471-	2	1053	SANT	12	62	2.14e-13	SANT	65	113	8.96e-16	351	39602.1	6.85	-0.748
VaccDscaff91-augustus-gene-0.27-mRNA-1	VcMYB420	51104.52926+	3	582	SANT	15	65	8.69e-14	SANT	68	116	2.4e-16	194	22180.9	7.73	-0.826
VaccDscaff92-augustus-gene-4.28-mRNA-1	VcMYB421	VaccDscaff92:455307..457318+	2	1083	SANT	39	89	6.95e-13	SANT	92	140	1.62e-13	361	40069.7	8.57	-0.73
VaccDscaff110-snap-gene-4.48-mRNA-1	VcMYB422	444546..458505-	9	4188	SANT	641	690	2.08	SANT	704	753	19.5	1396	153345	5.26	-0.634
VaccDscaff146-snap-gene-0.30-mRNA-1	VcMYB423	VaccDscaff146:4260..5723-	3	684	SANT	11	61	4.28e-13	SANT	64	112	1.05e-16	228	26385.8	7.71	-0.929
VaccDscaff151-augustus-gene-2.41-mRNA-1	VcMYB424	264566...267147+	3	996	SANT	15	65	1.28e-11	SANT	68	116	4.18e-16	332	37284.3	5.45	-0.825
VaccDscaff155-augustus-gene-2.52-mRNA-1	VcMYB425	+311335...312868+	3	684	SANT	11	61	4.28e-13	SANT	64	112	1.05e-16	228	26385.8	7.71	-0.929
VaccDscaff178-processed-gene-0.0-mRNA-1	VcMYB426	VaccDscaff178:2733..6716+	2	1194	SANT	33	82	4.99e-14	SANT	85	133	9.6e-16	397	43635.9	6.23	-0.579
VaccDscaff207-processed-gene-1.10-mRNA-1	VcMYB427	-182481...183700-	3	897	SANT	13	63	3.53e-14	SANT	66	114	1.71e-12	299	33447.6	6.09	-0.672
VaccDscaff221-augustus-gene-0.29-mRNA-1	VcMYB428	VaccDscaff221:78746..83823+	3	1317	SANT	142	191	1.2e-16	SANT	194	242	1.14e-17	439	48964.4	8.47	-0.882
VaccDscaff239-augustus-gene-0.53-mRNA-1	VcMYB429	55305...56991-	2	801	SANT	13	63	1.23e-13	SANT	66	114	3.05e-18	267	30037.8	8.64	-0.713
VaccDscaff269-augustus-gene-0.45-mRNA-1	VcMYB430	VaccDscaff269:65634..67964+	3	984	SANT	13	63	3.48e-13	SANT	66	114	9.99e-14	328	36640.8	6.8	-0.797
VaccDscaff279-augustus-gene-0.38-mRNA-1	VcMYB431	VaccDscaff279:66981..69608+	2	897	SANT	4	58	2.54e-06	SANT	132	182	1.81e-11	298	32277.1	6.95	-0.621
VaccDscaff301-augustus-gene-0.41-mRNA-1	VcMYB432	-68095...69314-	3	897	SANT	13	63	3.53e-14	SANT	66	114	1.71e-12	299	33447.6	6.09	-0.672
VaccDscaff302-augustus-gene-0.33-mRNA-1	VcMYB433(VcMYB17) ALP43798	VaccDscaff302:31378..33110+	3	864	SANT	13	63	3.87e-11	SANT	66	136	1.33e-09	287	32798.3	8.6	-0.74
VaccDscaff304-augustus-gene-0.24-mRNA-1	VcMYB434	VaccDscaff519:14952..16366-	3	915	SANT	20	70	3.73e-13	SANT	73	121	3.58e-15	304	34908	8.63	-0.755
VaccDscaff519-augustus-gene-0.14-mRNA-1	VcMYB435	VaccDscaff519:14952..16366-	3	915	SANT	20	70	3.73e-13	SANT	73	121	3.58e-15	304	34908	8.63	-0.755
VaccDscaff1000-augustus-gene-0.4-mRNA-1	VcMYB436	4057...5792+	3	1035	SANT	31	81	3.64e-16	SANT	84	132	6.9e-17	345	39186.8	6.59	-0.743
VaccDscaff1486-snap-gene-0.3-mRNA-1	VcMYB437(VcMYBA1)MH105054	VaccDscaff1486:3155..6167+	3	798	SANT	9	59	2.06e-15	SANT	62	122	2.85e-09	266	30581.5	6.54	-0.764
