# Supplementary material for: Identification of R2R3-MYB family in blueberry and its potential involvement of anthocyanin biosynthesis in fruits
Source: BMC Genomics. 2023 Aug 30;24:505. doi: 10.1186/s12864-023-09605-w (PMC10466896; doi:10.1186/s12864-023-09605-w)
Supplement: Supplementary file 5 — Supplementary Material 5 [file 12864_2023_9605_MOESM5_ESM.xlsx]

## Sheet: Table S2-1
Table S2-1 Identity of 428 R2R3MYBs in blueberry
	VcMYB73	VcMYB34	VcMYB318	VcMYB304	VcMYB25	VcMYB16	VcMYB224	VcMYB415	VcMYB414	VcMYB15	VcMYB430	VcMYB220	VcMYB416	VcMYB270	VcMYB113	VcMYB262	VcMYB185	VcMYB228	VcMYB254	VcMYB283	VcMYB176	VcMYB166	VcMYB403	VcMYB248	VcMYB271	VcMYB107	VcMYB358	VcMYB431	VcMYB302	VcMYB314	VcMYB32	VcMYB71	VcMYB202	VcMYB61	VcMYB96	VcMYB350	VcMYB338	VcMYB284	VcMYB260	VcMYB184	VcMYB226	VcMYB168	VcMYB406	VcMYB174	VcMYB251	VcMYB213	VcMYB124	VcMYB163	VcMYB126
VcMYB73	100	98.47	98.78	99.08	62.15	73.4	73.31	72.7	72.7	72.06	72.06	72.06	77.64	74.05	73.82	73.82	13.68	13.68	13.68	12.82	13.93	13.82	13.82	14.63	14.55	14.55	14.55	14.55	15.06	15.06	15.06	15.06	15.12	14.79	16.35	15.72	15.72	13.1	13.1	13.1	13.1	14.18	14.18	14.18	14.18	15.2	15.2	15.2	15.2
VcMYB34	98.47	100	99.08	99.39	61.75	73.06	72.99	72.38	72.38	71.75	71.75	71.75	77.22	73.73	73.5	73.5	13.68	13.68	13.68	12.82	13.93	13.82	13.82	14.63	14.55	14.55	14.55	14.55	15.66	15.66	15.66	15.66	14.53	14.08	15.72	15.09	15.09	13.1	13.1	13.1	13.1	13.48	13.48	13.48	13.48	14.62	14.62	14.62	14.62
VcMYB318	98.78	99.08	100	99.69	62.15	73.4	73.31	72.7	72.7	72.06	72.06	72.06	77.64	74.05	73.82	73.82	13.68	13.68	13.68	12.82	13.93	13.82	13.82	14.63	14.55	14.55	14.55	14.55	15.66	15.66	15.66	15.66	14.53	14.08	15.72	15.09	15.09	13.1	13.1	13.1	13.1	14.18	14.18	14.18	14.18	15.2	15.2	15.2	15.2
VcMYB304	99.08	99.39	99.69	100	62.15	73.4	73.31	72.7	72.7	72.06	72.06	72.06	77.64	74.05	73.82	73.82	13.68	13.68	13.68	12.82	13.93	13.82	13.82	14.63	14.55	14.55	14.55	14.55	15.66	15.66	15.66	15.66	14.53	14.08	15.72	15.09	15.09	13.1	13.1	13.1	13.1	14.18	14.18	14.18	14.18	15.2	15.2	15.2	15.2
VcMYB25	62.15	61.75	62.15	62.15	100	79.35	82.69	83.71	84.09	84.47	83.33	83.71	75.71	76.69	77.74	77.36	13.54	13.54	13.54	13.54	12.87	12.87	12.87	12.87	14.18	14.18	14.18	14.18	12.06	12.06	12.06	12.06	14.67	15.38	16.3	15.56	15.56	11.51	11.51	11.51	11.51	14.06	14.06	14.06	14.06	15.97	15.97	15.97	15.97
VcMYB16	73.4	73.06	73.4	73.4	79.35	100	96.08	96.45	96.77	97.1	97.1	97.1	99.17	88.39	88.75	88.75	13.56	13.56	13.56	14.41	13.93	13.82	13.82	13.82	13.77	13.77	13.77	13.77	14.12	14.12	14.12	14.12	14.86	15.6	16.25	15.62	15.62	11.24	11.24	11.24	11.24	13.01	13.01	13.01	13.01	15.12	15.12	15.12	15.12
VcMYB224	73.31	72.99	73.31	73.31	82.69	96.08	100	98.77	99.07	98.15	97.84	98.15	97.47	89.78	90.43	90.43	13.68	13.68	13.68	14.53	14.05	13.93	13.93	13.93	13.94	13.94	13.94	13.94	13.94	13.94	13.94	13.94	14.12	15.71	15.48	14.84	14.84	12.2	12.2	12.2	12.2	13.48	13.48	13.48	13.48	16.17	16.17	16.17	16.17
VcMYB415	72.7	72.38	72.7	72.7	83.71	96.45	98.77	100	99.7	98.78	98.48	98.78	98.76	90.21	90.85	90.85	13.68	13.68	13.68	14.53	14.05	13.93	13.93	13.93	13.86	13.86	13.86	13.86	14.2	14.2	14.2	14.2	14.94	15.71	16.35	15.72	15.72	11.9	11.9	11.9	11.9	13.1	13.1	13.1	13.1	15.79	15.79	15.79	15.79
VcMYB414	72.7	72.38	72.7	72.7	84.09	96.77	99.07	99.7	100	99.09	98.78	99.09	98.76	90.21	90.85	90.85	13.68	13.68	13.68	14.53	14.05	13.93	13.93	13.93	13.86	13.86	13.86	13.86	14.2	14.2	14.2	14.2	14.94	15.71	16.35	15.72	15.72	11.9	11.9	11.9	11.9	13.1	13.1	13.1	13.1	15.79	15.79	15.79	15.79
VcMYB15	72.06	71.75	72.06	72.06	84.47	97.1	98.15	98.78	99.09	100	99.09	99.39	99.17	89.91	90.55	90.55	13.68	13.68	13.68	14.53	14.05	13.93	13.93	13.93	14.46	14.46	14.46	14.46	14.2	14.2	14.2	14.2	14.94	15.71	16.35	15.72	15.72	11.9	11.9	11.9	11.9	13.1	13.1	13.1	13.1	15.79	15.79	15.79	15.79
VcMYB430	72.06	71.75	72.06	72.06	83.33	97.1	97.84	98.48	98.78	99.09	100	99.7	100	89.6	90.24	90.24	13.68	13.68	13.68	14.53	14.05	13.93	13.93	13.93	13.86	13.86	13.86	13.86	14.2	14.2	14.2	14.2	14.94	15.71	16.35	15.72	15.72	11.9	11.9	11.9	11.9	13.1	13.1	13.1	13.1	15.79	15.79	15.79	15.79
VcMYB220	72.06	71.75	72.06	72.06	83.71	97.1	98.15	98.78	99.09	99.39	99.7	100	100	89.91	90.55	90.55	13.68	13.68	13.68	14.53	14.05	13.93	13.93	13.93	13.86	13.86	13.86	13.86	14.2	14.2	14.2	14.2	14.94	15.71	16.35	15.72	15.72	11.9	11.9	11.9	11.9	13.1	13.1	13.1	13.1	15.79	15.79	15.79	15.79
VcMYB416	77.64	77.22	77.64	77.64	75.71	99.17	97.47	98.76	98.76	99.17	100	100	100	90	90.04	90.46	13.68	13.68	13.68	14.53	14.05	13.93	13.93	13.93	15.23	15.23	15.23	15.23	15.79	15.79	15.79	15.79	16.56	15.71	17.22	16.56	16.56	11.95	11.95	11.95	11.95	13.14	13.14	13.14	13.14	16.67	16.67	16.67	16.67
VcMYB270	74.05	73.73	74.05	74.05	76.69	88.39	89.78	90.21	90.21	89.91	89.6	89.91	90	100	98.79	99.39	12.71	12.71	12.71	13.56	13.11	13.01	13.01	13.82	15.57	15.57	15.57	15.57	13.53	13.53	13.53	13.53	14.29	14.89	15.62	15	15	12.35	12.35	12.35	12.35	13.61	13.61	13.61	13.61	15.7	15.7	15.7	15.7
VcMYB113	73.82	73.5	73.82	73.82	77.74	88.75	90.43	90.85	90.85	90.55	90.24	90.55	90.04	98.79	100	99.4	12.71	12.71	12.71	13.56	13.11	13.01	13.01	13.82	15.57	15.57	15.57	15.57	13.53	13.53	13.53	13.53	14.29	14.89	15.62	15	15	12.43	12.43	12.43	12.43	13.7	13.7	13.7	13.7	15.7	15.7	15.7	15.7
VcMYB262	73.82	73.5	73.82	73.82	77.36	88.75	90.43	90.85	90.85	90.55	90.24	90.55	90.46	99.39	99.4	100	12.71	12.71	12.71	13.56	13.11	13.01	13.01	13.82	15.57	15.57	15.57	15.57	13.53	13.53	13.53	13.53	14.29	14.89	15.62	15	15	12.43	12.43	12.43	12.43	13.7	13.7	13.7	13.7	15.7	15.7	15.7	15.7
VcMYB185	13.68	13.68	13.68	13.68	13.54	13.56	13.68	13.68	13.68	13.68	13.68	13.68	13.68	12.71	12.71	12.71	100	100	100	99.07	68.69	69.3	69.3	68.37	43.72	43.72	43.72	43.72	48.99	48.99	48.99	48.99	47.39	45.96	48.28	48.28	48.28	48.15	47.62	48.15	48.15	52.6	52.6	51.45	52.02	48.24	48.24	48.74	48.74
VcMYB228	13.68	13.68	13.68	13.68	13.54	13.56	13.68	13.68	13.68	13.68	13.68	13.68	13.68	12.71	12.71	12.71	100	100	100	99.07	68.69	69.3	69.3	68.37	43.72	43.72	43.72	43.72	48.99	48.99	48.99	48.99	47.39	45.96	48.28	48.28	48.28	48.15	47.62	48.15	48.15	52.6	52.6	51.45	52.02	48.24	48.24	48.74	48.74
VcMYB254	13.68	13.68	13.68	13.68	13.54	13.56	13.68	13.68	13.68	13.68	13.68	13.68	13.68	12.71	12.71	12.71	100	100	100	99.07	68.69	69.3	69.3	68.37	43.72	43.72	43.72	43.72	48.99	48.99	48.99	48.99	47.39	45.96	48.28	48.28	48.28	48.15	47.62	48.15	48.15	52.6	52.6	51.45	52.02	48.24	48.24	48.74	48.74
VcMYB283	12.82	12.82	12.82	12.82	13.54	14.41	14.53	14.53	14.53	14.53	14.53	14.53	14.53	13.56	13.56	13.56	99.07	99.07	99.07	100	68.22	68.84	68.84	67.91	43.72	43.72	43.72	43.72	48.99	48.99	48.99	48.99	47.39	45.96	48.28	48.28	48.28	48.15	47.62	48.15	48.15	52.6	52.6	51.45	52.02	48.74	48.74	49.25	49.25
VcMYB176	13.93	13.93	13.93	13.93	12.87	13.93	14.05	14.05	14.05	14.05	14.05	14.05	14.05	13.11	13.11	13.11	68.69	68.69	68.69	68.22	100	97.82	97.82	96.51	43.14	42.65	42.65	42.65	48.31	48.31	48.31	48.31	46.88	46.7	47.22	47.44	47.44	41.92	41.92	41.92	41.92	44.75	44.75	44.2	44.2	42.58	43.06	43.06	42.58
VcMYB166	13.82	13.82	13.82	13.82	12.87	13.82	13.93	13.93	13.93	13.93	13.93	13.93	13.93	13.01	13.01	13.01	69.3	69.3	69.3	68.84	97.82	100	100	98.7	43.9	43.41	43.41	43.41	48.56	48.56	48.56	48.56	47.56	47.42	47.93	48.15	48.15	43.22	43.22	43.22	43.22	46.15	46.15	45.6	45.6	43.81	44.29	44.29	43.81
VcMYB403	13.82	13.82	13.82	13.82	12.87	13.82	13.93	13.93	13.93	13.93	13.93	13.93	13.93	13.01	13.01	13.01	69.3	69.3	69.3	68.84	97.82	100	100	98.7	43.9	43.41	43.41	43.41	48.56	48.56	48.56	48.56	47.56	47.42	47.93	48.15	48.15	43.22	43.22	43.22	43.22	46.15	46.15	45.6	45.6	43.81	44.29	44.29	43.81
VcMYB248	14.63	14.63	14.63	14.63	12.87	13.82	13.93	13.93	13.93	13.93	13.93	13.93	13.93	13.82	13.82	13.82	68.37	68.37	68.37	67.91	96.51	98.7	98.7	100	44.39	43.9	43.9	43.9	48.56	48.56	48.56	48.56	47.11	47.42	47.93	48.15	48.15	43.22	43.22	43.22	43.22	46.15	46.15	45.6	45.6	43.81	44.29	44.29	43.81
VcMYB271	14.55	14.55	14.55	14.55	14.18	13.77	13.94	13.86	13.86	14.46	13.86	13.86	15.23	15.57	15.57	15.57	43.72	43.72	43.72	43.72	43.14	43.9	43.9	44.39	100	99.66	99.66	99.33	53.56	53.56	53.56	53.56	47.89	53.6	50.59	50.59	50.59	40.83	40.83	40.83	40.83	42.92	42.92	42.45	42.92	40.54	40.54	40.93	40.54
VcMYB107	14.55	14.55	14.55	14.55	14.18	13.77	13.94	13.86	13.86	14.46	13.86	13.86	15.23	15.57	15.57	15.57	43.72	43.72	43.72	43.72	42.65	43.41	43.41	43.9	99.66	100	100	99.66	53.93	53.93	53.93	53.93	47.51	53.15	50.2	50.2	50.2	40.42	40.42	40.42	40.42	42.45	42.45	41.98	42.45	40.54	40.54	40.93	40.54
VcMYB358	14.55	14.55	14.55	14.55	14.18	13.77	13.94	13.86	13.86	14.46	13.86	13.86	15.23	15.57	15.57	15.57	43.72	43.72	43.72	43.72	42.65	43.41	43.41	43.9	99.66	100	100	99.66	53.93	53.93	53.93	53.93	47.51	53.15	50.2	50.2	50.2	40.42	40.42	40.42	40.42	42.45	42.45	41.98	42.45	40.54	40.54	40.93	40.54
VcMYB431	14.55	14.55	14.55	14.55	14.18	13.77	13.94	13.86	13.86	14.46	13.86	13.86	15.23	15.57	15.57	15.57	43.72	43.72	43.72	43.72	42.65	43.41	43.41	43.9	99.33	99.66	99.66	100	53.93	53.93	53.93	53.93	47.51	53.15	50.2	50.2	50.2	40.42	40.42	40.42	40.42	42.45	42.45	41.98	42.45	40.54	40.54	40.93	40.54
VcMYB302	15.06	15.66	15.66	15.66	12.06	14.12	13.94	14.2	14.2	14.2	14.2	14.2	15.79	13.53	13.53	13.53	48.99	48.99	48.99	48.99	48.31	48.56	48.56	48.56	53.56	53.93	53.93	53.93	100	99.31	99.31	99.65	54.95	60.18	56.7	56.7	57.09	43.04	43.04	43.04	43.04	44.86	44.86	45.33	44.86	41.5	41.9	42.29	41.9
VcMYB314	15.06	15.66	15.66	15.66	12.06	14.12	13.94	14.2	14.2	14.2	14.2	14.2	15.79	13.53	13.53	13.53	48.99	48.99	48.99	48.99	48.31	48.56	48.56	48.56	53.56	53.93	53.93	53.93	99.31	100	100	99.65	54.58	59.73	56.32	56.32	56.7	42.62	42.62	42.62	42.62	44.39	44.39	44.86	44.39	41.5	41.9	42.29	41.9
VcMYB32	15.06	15.66	15.66	15.66	12.06	14.12	13.94	14.2	14.2	14.2	14.2	14.2	15.79	13.53	13.53	13.53	48.99	48.99	48.99	48.99	48.31	48.56	48.56	48.56	53.56	53.93	53.93	53.93	99.31	100	100	99.65	54.58	59.73	56.32	56.32	56.7	42.62	42.62	42.62	42.62	44.39	44.39	44.86	44.39	41.5	41.9	42.29	41.9
VcMYB71	15.06	15.66	15.66	15.66	12.06	14.12	13.94	14.2	14.2	14.2	14.2	14.2	15.79	13.53	13.53	13.53	48.99	48.99	48.99	48.99	48.31	48.56	48.56	48.56	53.56	53.93	53.93	53.93	99.65	99.65	99.65	100	54.95	60.18	56.7	56.7	57.09	43.04	43.04	43.04	43.04	44.86	44.86	45.33	44.86	41.5	41.9	42.29	41.9
VcMYB202	15.12	14.53	14.53	14.53	14.67	14.86	14.12	14.94	14.94	14.94	14.94	14.94	16.56	14.29	14.29	14.29	47.39	47.39	47.39	47.39	46.88	47.56	47.56	47.11	47.89	47.51	47.51	47.51	54.95	54.58	54.58	54.95	100	85.71	84.43	84.66	85.75	40.42	40.42	40.42	40.42	45	45	44.09	44.55	39.46	40.23	40.23	40.61
VcMYB61	14.79	14.08	14.08	14.08	15.38	15.6	15.71	15.71	15.71	15.71	15.71	15.71	15.71	14.89	14.89	14.89	45.96	45.96	45.96	45.96	46.7	47.42	47.42	47.42	53.6	53.15	53.15	53.15	60.18	59.73	59.73	60.18	85.71	100	85.65	86.86	87.29	45.32	45.32	45.32	45.32	49.46	49.46	48.91	49.46	46.19	47.14	47.14	46.67
VcMYB96	16.35	15.72	15.72	15.72	16.3	16.25	15.48	16.35	16.35	16.35	16.35	16.35	17.22	15.62	15.62	15.62	48.28	48.28	48.28	48.28	47.22	47.93	47.93	47.93	50.59	50.2	50.2	50.2	56.7	56.32	56.32	56.7	84.43	85.65	100	97.53	96.99	42.79	42.79	42.79	42.79	47.37	47.37	46.41	46.89	41.7	42.51	42.51	42.91
VcMYB350	15.72	15.09	15.09	15.09	15.56	15.62	14.84	15.72	15.72	15.72	15.72	15.72	16.56	15	15	15	48.28	48.28	48.28	48.28	47.44	48.15	48.15	48.15	50.59	50.2	50.2	50.2	56.7	56.32	56.32	56.7	84.66	86.86	97.53	100	98.9	42.98	42.98	42.98	42.98	47.6	47.6	46.63	47.12	41.87	42.68	42.68	43.09
VcMYB338	15.72	15.09	15.09	15.09	15.56	15.62	14.84	15.72	15.72	15.72	15.72	15.72	16.56	15	15	15	48.28	48.28	48.28	48.28	47.44	48.15	48.15	48.15	50.59	50.2	50.2	50.2	57.09	56.7	56.7	57.09	85.75	87.29	96.99	98.9	100	42.98	42.98	42.98	42.98	47.6	47.6	46.63	47.12	41.87	42.68	42.68	43.09
VcMYB284	13.1	13.1	13.1	13.1	11.51	11.24	12.2	11.9	11.9	11.9	11.9	11.9	11.95	12.35	12.43	12.43	48.15	48.15	48.15	48.15	41.92	43.22	43.22	43.22	40.83	40.42	40.42	40.42	43.04	42.62	42.62	43.04	40.42	45.32	42.79	42.98	42.98	100	98.92	98.56	98.92	73.77	74.18	74.18	74.59	53.53	53.53	53.53	53.16
VcMYB260	13.1	13.1	13.1	13.1	11.51	11.24	12.2	11.9	11.9	11.9	11.9	11.9	11.95	12.35	12.43	12.43	47.62	47.62	47.62	47.62	41.92	43.22	43.22	43.22	40.83	40.42	40.42	40.42	43.04	42.62	42.62	43.04	40.42	45.32	42.79	42.98	42.98	98.92	100	98.92	99.28	73.77	74.18	74.18	74.59	53.53	53.53	53.53	53.16
VcMYB184	13.1	13.1	13.1	13.1	11.51	11.24	12.2	11.9	11.9	11.9	11.9	11.9	11.95	12.35	12.43	12.43	48.15	48.15	48.15	48.15	41.92	43.22	43.22	43.22	40.83	40.42	40.42	40.42	43.04	42.62	42.62	43.04	40.42	45.32	42.79	42.98	42.98	98.56	98.92	100	99.64	73.77	74.18	74.18	74.59	53.16	53.16	53.16	52.79
VcMYB226	13.1	13.1	13.1	13.1	11.51	11.24	12.2	11.9	11.9	11.9	11.9	11.9	11.95	12.35	12.43	12.43	48.15	48.15	48.15	48.15	41.92	43.22	43.22	43.22	40.83	40.42	40.42	40.42	43.04	42.62	42.62	43.04	40.42	45.32	42.79	42.98	42.98	98.92	99.28	99.64	100	73.77	74.18	74.18	74.59	53.53	53.53	53.53	53.16
VcMYB168	14.18	13.48	14.18	14.18	14.06	13.01	13.48	13.1	13.1	13.1	13.1	13.1	13.14	13.61	13.7	13.7	52.6	52.6	52.6	52.6	44.75	46.15	46.15	46.15	42.92	42.45	42.45	42.45	44.86	44.39	44.39	44.86	45	49.46	47.37	47.6	47.6	73.77	73.77	73.77	73.77	100	99.18	98.37	98.78	56.38	57.2	57.2	57.2
VcMYB406	14.18	13.48	14.18	14.18	14.06	13.01	13.48	13.1	13.1	13.1	13.1	13.1	13.14	13.61	13.7	13.7	52.6	52.6	52.6	52.6	44.75	46.15	46.15	46.15	42.92	42.45	42.45	42.45	44.86	44.39	44.39	44.86	45	49.46	47.37	47.6	47.6	74.18	74.18	74.18	74.18	99.18	100	99.18	99.59	56.79	57.61	57.61	57.61
VcMYB174	14.18	13.48	14.18	14.18	14.06	13.01	13.48	13.1	13.1	13.1	13.1	13.1	13.14	13.61	13.7	13.7	51.45	51.45	51.45	51.45	44.2	45.6	45.6	45.6	42.45	41.98	41.98	41.98	45.33	44.86	44.86	45.33	44.09	48.91	46.41	46.63	46.63	74.18	74.18	74.18	74.18	98.37	99.18	100	99.59	55.97	56.79	56.79	56.79
VcMYB251	14.18	13.48	14.18	14.18	14.06	13.01	13.48	13.1	13.1	13.1	13.1	13.1	13.14	13.61	13.7	13.7	52.02	52.02	52.02	52.02	44.2	45.6	45.6	45.6	42.92	42.45	42.45	42.45	44.86	44.39	44.39	44.86	44.55	49.46	46.89	47.12	47.12	74.59	74.59	74.59	74.59	98.78	99.59	99.59	100	56.38	57.2	57.2	57.2
VcMYB213	15.2	14.62	15.2	15.2	15.97	15.12	16.17	15.79	15.79	15.79	15.79	15.79	16.67	15.7	15.7	15.7	48.24	48.24	48.24	48.74	42.58	43.81	43.81	43.81	40.54	40.54	40.54	40.54	41.5	41.5	41.5	41.5	39.46	46.19	41.7	41.87	41.87	53.53	53.53	53.16	53.53	56.38	56.79	55.97	56.38	100	98.35	98.68	98.02
VcMYB124	15.2	14.62	15.2	15.2	15.97	15.12	16.17	15.79	15.79	15.79	15.79	15.79	16.67	15.7	15.7	15.7	48.24	48.24	48.24	48.74	43.06	44.29	44.29	44.29	40.54	40.54	40.54	40.54	41.9	41.9	41.9	41.9	40.23	47.14	42.51	42.68	42.68	53.53	53.53	53.16	53.53	57.2	57.61	56.79	57.2	98.35	100	99.01	98.68
VcMYB163	15.2	14.62	15.2	15.2	15.97	15.12	16.17	15.79	15.79	15.79	15.79	15.79	16.67	15.7	15.7	15.7	48.74	48.74	48.74	49.25	43.06	44.29	44.29	44.29	40.93	40.93	40.93	40.93	42.29	42.29	42.29	42.29	40.23	47.14	42.51	42.68	42.68	53.53	53.53	53.16	53.53	57.2	57.61	56.79	57.2	98.68	99.01	100	99.34
VcMYB126	15.2	14.62	15.2	15.2	15.97	15.12	16.17	15.79	15.79	15.79	15.79	15.79	16.67	15.7	15.7	15.7	48.74	48.74	48.74	49.25	42.58	43.81	43.81	43.81	40.54	40.54	40.54	40.54	41.9	41.9	41.9	41.9	40.61	46.67	42.91	43.09	43.09	53.16	53.16	52.79	53.16	57.2	57.61	56.79	57.2	98.02	98.68	99.34	100
VcMYB190	13.69	13.1	13.69	13.69	13.14	13.61	14.02	13.69	13.69	13.69	13.69	13.69	14.74	14.12	14.2	14.2	46.19	46.19	46.19	46.7	44.44	45.67	45.67	45.67	42.63	42.23	42.23	42.23	44.53	44.13	44.13	44.53	43.25	48.33	45.42	45.61	45.61	58.74	58.74	57.99	58.36	62.87	62.87	62.45	62.45	71.07	71.07	71.43	71.07
VcMYB370	13.69	13.1	13.69	13.69	13.14	13.61	14.02	13.69	13.69	13.69	13.69	13.69	14.74	14.12	14.2	14.2	46.19	46.19	46.19	46.7	44.44	45.67	45.67	45.67	42.63	42.23	42.23	42.23	44.53	44.13	44.13	44.53	43.25	48.33	45.42	45.61	45.61	59.11	59.11	58.36	58.74	63.29	63.29	62.87	62.87	71.07	71.07	71.43	71.07
VcMYB385	13.69	13.1	13.69	13.69	13.14	13.61	14.02	13.69	13.69	13.69	13.69	13.69	14.74	14.12	14.2	14.2	46.19	46.19	46.19	46.7	44.44	45.67	45.67	45.67	42.63	42.23	42.23	42.23	44.53	44.13	44.13	44.53	43.25	48.33	45.42	45.61	45.61	59.11	59.11	58.36	58.74	63.29	63.29	62.87	62.87	71.07	71.07	71.43	71.07
VcMYB395	13.69	13.1	13.69	13.69	13.14	13.61	14.02	13.69	13.69	13.69	13.69	13.69	14.74	14.12	14.2	14.2	46.19	46.19	46.19	46.7	44.44	45.67	45.67	45.67	42.63	42.23	42.23	42.23	44.53	44.13	44.13	44.53	43.25	48.33	45.42	45.61	45.61	59.11	59.11	58.36	58.74	63.29	63.29	62.87	62.87	71.07	71.07	71.43	71.07
VcMYB294	16.82	16.82	16.82	16.82	20	17.43	17.59	17.59	17.59	17.59	17.59	17.59	17.59	17.27	17.43	17.43	45.71	45.71	45.71	45.71	40.22	41.62	41.62	41.62	47.13	47.13	47.13	47.13	47.43	47.43	47.43	47.43	50	50.29	52.02	52.33	52.33	62.03	62.03	62.03	62.03	64.52	65.05	65.59	65.05	63.82	63.82	64.32	64.82
VcMYB236	14.65	14.65	14.65	14.65	16.8	17.09	17.31	17.2	17.2	17.2	17.2	17.2	17.69	17.09	17.09	17.09	45.27	45.27	45.27	45.77	40.76	41.98	41.98	41.98	43.59	43.59	43.59	43.59	42.98	42.98	42.98	42.98	44.12	48.1	47.06	47.27	47.27	55.73	55.73	55.34	55.34	63.01	63.47	64.38	63.93	57.79	57.79	58.17	58.56
VcMYB149	14.65	14.65	14.65	14.65	16.8	17.09	17.31	17.2	17.2	17.2	17.2	17.2	17.69	17.09	17.09	17.09	45.77	45.77	45.77	46.27	41.23	42.45	42.45	42.45	43.16	43.16	43.16	43.16	42.55	42.55	42.55	42.55	43.7	47.62	46.61	46.82	46.82	55.34	55.34	54.94	54.94	62.56	63.01	63.93	63.47	57.41	57.41	57.79	58.17
VcMYB382	15.29	15.29	15.29	15.29	17.6	17.72	17.95	17.83	17.83	17.83	17.83	17.83	18.37	17.72	17.72	17.72	45.27	45.27	45.27	45.77	40.76	41.98	41.98	41.98	43.59	43.59	43.59	43.59	42.98	42.98	42.98	42.98	44.12	48.1	47.06	47.27	47.27	55.73	55.73	55.34	55.34	63.01	63.47	64.38	63.93	58.17	58.17	58.56	58.94
VcMYB110	13.37	12.79	13.37	13.37	15	12.72	13.1	13.37	13.37	13.37	13.37	13.37	13.66	13.22	13.29	13.29	41.38	41.38	41.38	41.38	37.56	37.85	37.85	37.38	33.98	33.98	33.98	33.98	36.36	36.36	36.36	36.36	35.63	37.96	37.14	37.3	36.89	36.94	36.94	37.31	37.31	40.34	40.76	40.34	40.34	38.16	38.16	38.16	38.16
VcMYB361	12.21	11.63	12.21	12.21	13.57	11.56	11.9	12.21	12.21	12.21	12.21	12.21	12.42	12.07	12.14	12.14	41.87	41.87	41.87	41.87	38.03	38.32	38.32	37.85	33.59	33.59	33.59	33.59	36.36	35.97	35.97	35.97	36.02	37.96	37.55	37.7	37.3	36.57	36.57	36.94	36.94	40.34	40.76	40.34	40.34	37.46	37.46	37.46	37.46
VcMYB275	13.37	12.79	13.37	13.37	15	12.72	13.1	13.37	13.37	13.37	13.37	13.37	13.66	13.22	13.29	13.29	41.87	41.87	41.87	41.87	37.56	37.85	37.85	37.38	34.38	34.38	34.38	34.38	36.36	36.36	36.36	36.36	35.25	37.96	36.73	36.89	36.48	36.94	36.94	37.31	37.31	40.76	41.18	40.76	40.76	38.16	38.16	38.16	38.16
VcMYB266	13.29	12.66	13.29	13.29	15.5	12.74	13.16	13.46	13.46	13.46	13.46	13.46	13.79	13.29	13.38	13.38	44.26	44.26	44.26	44.26	39.9	40.21	40.21	39.69	35.9	35.9	35.9	35.9	37.66	37.66	37.66	37.66	36.82	40	38.57	38.74	38.29	38.93	38.93	38.93	38.93	40.17	40.61	40.61	40.61	38.87	38.87	38.87	38.87
VcMYB8	13.46	13.46	13.46	13.46	14.44	15.24	15.38	15.38	15.38	14.42	15.38	15.38	15.38	16.98	17.14	17.14	44.3	44.3	44.3	44.3	40.88	41.88	41.88	41.25	43.75	43.75	43.75	43.75	43.75	43.12	43.12	43.12	44.59	45.22	45.22	45.22	45.22	40.37	40.37	40.37	40.37	40.88	40.88	40.25	40.88	42.94	43.56	43.56	43.56
VcMYB346	14.74	14.74	14.74	14.74	14.63	15.79	15.79	15.79	15.79	14.74	15.79	15.79	15.79	17.89	17.89	17.89	48.95	48.95	48.95	48.95	46.53	46.9	46.9	46.21	50.34	50.34	50.34	50.34	51.03	50.34	50.34	50.34	51.75	51.75	52.45	52.45	52.45	45.14	45.14	45.14	45.14	44.83	44.83	44.14	44.83	47.92	48.61	48.61	48.61
VcMYB205	14.71	14.71	14.71	14.71	15.91	16.5	16.67	16.67	16.67	15.69	16.67	16.67	16.67	18.27	18.45	18.45	46.5	46.5	46.5	46.5	44.3	44.65	44.65	44.03	45.91	45.91	45.91	45.91	46.54	45.91	45.91	45.91	48.41	48.41	49.04	49.04	49.04	42.41	42.41	42.41	42.41	42.68	42.68	42.04	42.68	44.38	45	45	45
VcMYB345	15.31	15.31	15.31	15.31	14.63	15.31	15.31	15.31	15.31	14.29	15.31	15.31	15.31	17.35	17.35	17.35	48.63	48.63	48.63	48.63	46.26	46.62	46.62	45.95	48.65	48.65	48.65	48.65	48.65	47.97	47.97	47.97	49.32	49.32	50	50	50	43.54	43.54	43.54	43.54	43.92	43.92	43.24	43.92	45.58	46.26	46.26	46.26
VcMYB206	16.33	16.33	16.33	16.33	17.07	17.35	17.35	17.35	17.35	16.33	17.35	17.35	17.35	19.39	19.39	19.39	49.32	49.32	49.32	49.32	47.62	47.97	47.97	47.3	49.32	49.32	49.32	49.32	50.68	50	50	50	51.37	51.37	52.05	52.05	52.05	44.9	44.9	44.9	44.9	45.95	45.95	45.27	45.95	48.3	48.98	48.98	48.98
VcMYB103	16.16	16.16	16.16	16.16	16.47	18	18.18	18.18	18.18	17.17	18.18	18.18	18.18	19.8	20	20	47.71	47.71	47.71	47.71	46.1	46.45	46.45	45.81	49.03	49.03	49.03	49.03	49.68	49.03	49.03	49.03	50.98	50.98	51.63	51.63	51.63	44.44	44.44	44.44	44.44	44.81	44.81	44.16	44.81	46.75	47.4	47.4	47.4
VcMYB356	16.16	16.16	16.16	16.16	16.47	18	18.18	18.18	18.18	17.17	18.18	18.18	18.18	19.8	20	20	47.06	47.06	47.06	47.06	45.45	45.81	45.81	45.16	49.68	49.68	49.68	49.68	49.03	48.39	48.39	48.39	50.33	50.33	50.98	50.98	50.98	45.1	45.1	45.1	45.1	45.45	45.45	44.81	45.45	46.75	47.4	47.4	47.4
VcMYB249	16.74	16.3	16.3	16.3	15.25	17.89	17.75	18.18	17.75	17.75	17.75	17.75	18.09	19.4	19.31	19.31	15.34	15.34	15.34	15.91	12.97	12.9	12.9	12.9	13.04	13.04	13.04	13.04	13.79	13.79	13.79	13.79	15.12	15.59	13.73	13.73	13.73	12.92	12.44	12.92	12.92	15.64	15.64	14.53	15.08	13.95	13.95	13.95	13.95
VcMYB404	16.74	16.3	16.3	16.3	15.25	17.89	17.75	18.18	17.75	17.75	17.75	17.75	18.09	19.4	19.31	19.31	15.34	15.34	15.34	15.91	13.51	13.44	13.44	13.44	13.04	13.04	13.04	13.04	13.79	13.79	13.79	13.79	15.12	15.59	13.73	13.73	13.73	12.92	12.44	12.92	12.92	15.64	15.64	14.53	15.08	13.95	13.95	13.95	13.95
VcMYB178	16.74	16.3	16.3	16.3	14.69	17.89	17.32	17.75	17.32	17.32	17.32	17.32	18.09	18.97	18.88	18.88	15.34	15.34	15.34	15.91	13.51	13.44	13.44	13.44	13.04	13.04	13.04	13.04	13.79	13.79	13.79	13.79	15.12	15.59	13.73	13.73	13.73	12.92	12.44	12.92	12.92	15.64	15.64	14.53	15.08	13.95	13.95	13.95	13.95
VcMYB165	16.74	16.3	16.3	16.3	15.25	17.89	17.75	18.18	17.75	17.75	17.75	17.75	18.09	19.4	19.31	19.31	15.34	15.34	15.34	15.91	13.51	13.44	13.44	13.44	13.04	13.04	13.04	13.04	13.79	13.79	13.79	13.79	15.12	16.13	13.73	13.73	13.73	12.92	12.44	12.92	12.92	15.64	15.64	14.53	15.08	13.95	13.95	13.95	13.95
VcMYB24	26.16	26.16	26.16	26.16	14.29	25.15	25.42	25.42	25.42	25.42	25.99	25.99	29.71	27.37	27.37	27.37	8.8	8.8	8.8	8.8	11.72	11.63	11.63	11.63	13.16	13.16	13.16	13.16	15.89	15.89	15.89	15.89	12.1	12.6	13.09	13.09	13.09	11.41	11.41	11.41	11.41	11.56	11.56	12.24	11.56	12.35	12.35	12.35	12.96
VcMYB384	18.87	18.87	18.87	18.87	21.53	19.11	19.51	19.51	19.51	19.51	18.9	18.9	20.93	19.28	19.88	19.28	21.3	21.3	21.3	21.3	23.85	23.64	23.64	23.64	21.28	21.28	21.28	21.28	19.29	19.29	19.29	19.29	16.44	22.32	18.66	18.66	18.66	16.15	16.92	16.92	16.92	13.39	13.39	13.39	13.39	17.48	17.48	17.48	18.18
VcMYB151	18.87	18.87	18.87	18.87	21.53	19.11	19.51	19.51	19.51	19.51	18.9	18.9	20.93	19.28	19.88	19.28	21.3	21.3	21.3	21.3	23.85	23.64	23.64	23.64	21.28	21.28	21.28	21.28	19.29	19.29	19.29	19.29	16.44	22.32	18.66	18.66	18.66	16.15	16.92	16.92	16.92	13.39	13.39	13.39	13.39	17.48	17.48	17.48	18.18
VcMYB300	18.87	18.87	18.87	18.87	21.53	19.11	19.51	19.51	19.51	19.51	18.9	18.9	20.93	19.28	19.88	19.28	21.3	21.3	21.3	21.3	23.85	23.64	23.64	23.64	21.28	21.28	21.28	21.28	19.29	19.29	19.29	19.29	16.44	22.32	18.66	18.66	18.66	16.15	16.92	16.92	16.92	13.39	13.39	13.39	13.39	17.48	17.48	17.48	18.18
VcMYB23	16.56	16.56	16.56	16.56	18.57	16.36	16.46	16.46	16.46	16.46	15.85	15.85	17.65	15.66	16.36	15.76	18.33	18.33	18.33	18.33	18.18	18.85	18.85	18.03	15.89	15.89	15.89	15.89	16.67	16.67	16.67	16.67	14.74	17.74	16.67	16.67	16.67	12.68	13.38	13.38	13.38	11.43	11.43	11.43	11.43	15.03	15.03	15.03	15.69
VcMYB274	21.05	20.39	21.05	21.05	16.54	19.62	19.62	19.62	19.62	19.62	19.62	19.62	24.22	19.62	19.62	19.62	20.88	20.88	20.88	20.88	23.08	23.91	23.91	23.91	16.39	16.39	16.39	16.39	12.71	12.71	12.71	12.71	18.18	21.05	17.27	17.27	17.27	16.67	16.67	16.67	16.67	17.92	18.87	17.92	18.87	17.32	17.32	17.32	17.32
VcMYB365	22.97	22.97	22.97	22.97	20.34	22.82	22.82	22.82	22.82	22.82	22.82	22.82	24.11	22.82	22.82	22.82	18.66	18.66	18.66	18.66	20.15	20	20	20	16.54	16.54	16.54	16.54	14.5	14.5	14.5	14.5	17.65	17.19	17.24	17.24	17.24	14	14	14	14	14.07	14.07	14.07	14.07	14	14	14	14
VcMYB169	33.97	33.97	33.97	33.97	29.1	32.5	31.88	31.88	31.88	33.12	32.5	32.5	34.03	31.88	31.88	31.88	22.83	22.83	22.83	22.83	20.31	21.71	21.71	22.48	19.85	19.85	19.85	19.85	18.38	18.38	18.38	18.38	16.03	19.2	17.69	17.69	17.01	20	20	20	20	19.26	19.26	19.26	19.26	15.89	15.89	15.89	15.89
VcMYB428	29.68	29.68	29.68	29.68	27.56	30.38	30.38	30.38	30.38	30.38	30.38	30.38	32.87	29.75	29.75	29.75	21.43	21.43	21.43	21.43	19.38	19.23	19.23	19.23	16.67	16.67	16.67	16.67	19.26	19.26	19.26	19.26	16.59	18.25	19.08	19.08	19.08	20.27	19.59	20.27	20.27	18.38	18.38	18.38	18.38	17.31	17.31	17.31	17.31
VcMYB212	29.03	29.03	29.03	29.03	26.77	29.75	29.75	29.75	29.75	29.75	29.75	29.75	32.17	29.11	29.11	29.11	21.43	21.43	21.43	21.43	19.38	19.23	19.23	19.23	16.67	16.67	16.67	16.67	19.26	19.26	19.26	19.26	17.05	18.25	18.5	18.5	18.5	19.59	18.92	19.59	19.59	17.65	17.65	17.65	17.65	16.67	16.67	16.67	16.67
VcMYB164	29.68	29.68	29.68	29.68	27.56	30.38	30.38	30.38	30.38	30.38	30.38	30.38	32.87	29.75	29.75	29.75	21.43	21.43	21.43	21.43	19.38	19.23	19.23	19.23	16.67	16.67	16.67	16.67	19.26	19.26	19.26	19.26	17.05	18.25	18.5	18.5	18.5	20.27	19.59	20.27	20.27	18.38	18.38	18.38	18.38	17.31	17.31	17.31	17.31
VcMYB123	29.68	29.68	29.68	29.68	27.56	30.38	30.38	30.38	30.38	30.38	30.38	30.38	32.87	29.75	29.75	29.75	21.43	21.43	21.43	21.43	19.38	19.23	19.23	19.23	16.67	16.67	16.67	16.67	19.26	19.26	19.26	19.26	16.59	18.25	19.08	19.08	19.08	20.27	19.59	20.27	20.27	18.38	18.38	18.38	18.38	17.31	17.31	17.31	17.31
VcMYB375	31.69	31.69	31.69	31.69	29.75	33.1	33.1	33.1	33.1	33.1	33.1	33.1	35.11	33.1	33.1	33.1	21.95	21.95	21.95	21.95	22.22	22.05	22.05	22.05	17.05	17.05	17.05	17.05	18.6	18.6	18.6	18.6	16.22	19.67	16.77	16.77	16.77	18.25	18.25	18.25	18.25	17.04	17.04	17.04	17.04	17.69	17.01	17.69	17.69
VcMYB191	31.51	31.51	31.51	31.51	28.57	32.21	32.21	32.21	32.21	32.21	32.21	32.21	34.07	32.21	32.21	32.21	21.6	21.6	21.6	21.6	21.88	21.71	21.71	21.71	17.69	17.69	17.69	17.69	19.23	19.23	19.23	19.23	17.11	19.35	17.2	17.2	17.2	17.86	17.86	17.86	17.86	17.04	17.04	17.04	17.04	17.33	16.67	17.33	17.33
VcMYB386	31.69	31.69	31.69	31.69	29.84	33.1	33.1	33.1	33.1	33.1	33.1	33.1	34.35	33.1	33.1	33.1	21.14	21.14	21.14	21.14	21.43	21.26	21.26	21.26	16.67	16.67	16.67	16.67	17.46	17.46	17.46	17.46	15.68	19.67	16.77	16.77	16.77	18.38	18.38	18.38	18.38	17.16	17.16	17.16	17.16	17.81	17.12	17.81	17.81
VcMYB396	31.08	31.08	31.08	31.08	28.35	31.79	31.79	31.79	31.79	31.79	31.79	31.79	33.58	31.79	31.79	31.79	21.43	21.43	21.43	21.43	21.71	21.54	21.54	21.54	18.18	18.18	18.18	18.18	20.45	20.45	20.45	20.45	16.49	20	17.72	17.72	17.72	18.31	18.31	18.31	18.31	17.04	17.04	17.04	17.04	17.88	17.22	17.88	17.88
VcMYB234	31.13	31.13	31.13	31.13	29.13	29.87	29.87	29.87	29.87	30.52	29.22	29.22	30.28	29.22	29.22	29.22	21.6	21.6	21.6	21.6	23.81	23.62	23.62	23.62	22.39	22.39	22.39	22.39	20.45	20.45	20.45	20.45	16.37	22.69	19.23	19.23	19.23	16.33	16.33	16.33	16.33	16.67	16.67	16.67	16.67	16.34	15.69	16.34	16.34
VcMYB241	31.29	31.29	31.29	31.29	29.13	30	30	30	30	30.67	29.33	29.33	30.43	29.33	29.33	29.33	21.6	21.6	21.6	21.6	23.81	23.62	23.62	23.62	21.54	21.54	21.54	21.54	19.53	19.53	19.53	19.53	16.44	22.88	19.34	19.34	19.34	16.78	16.78	16.78	16.78	17.05	17.05	17.05	17.05	16.78	16.11	16.78	16.78
VcMYB147	31.54	31.54	31.54	31.54	29.13	30.26	30.26	30.26	30.26	30.92	29.61	29.61	30.71	29.61	29.61	29.61	21.6	21.6	21.6	21.6	23.81	23.62	23.62	23.62	21.97	21.97	21.97	21.97	20.77	20.77	20.77	20.77	16.37	22.69	19.23	19.23	19.23	16.55	16.55	16.55	16.55	16.92	16.92	16.92	16.92	16.56	15.89	16.56	16.56
VcMYB296	31.54	31.54	31.54	31.54	29.13	30.26	30.26	30.26	30.26	30.92	29.61	29.61	30.71	29.61	29.61	29.61	21.6	21.6	21.6	21.6	23.81	23.62	23.62	23.62	21.97	21.97	21.97	21.97	20.77	20.77	20.77	20.77	16.37	22.69	19.23	19.23	19.23	16.55	16.55	16.55	16.55	16.92	16.92	16.92	16.92	16.56	15.89	16.56	16.56
VcMYB62	31.45	31.45	31.45	31.45	30.7	32.28	32.28	32.28	32.28	33.07	32.28	32.28	34.78	30.71	30.71	30.71	24.76	24.76	24.76	24.76	24.53	25.23	25.23	25.23	21.3	21.3	21.3	21.3	22.22	22.22	22.22	22.22	19.58	25	20.8	20.8	20.8	20	20	20	20	22.12	22.12	22.12	22.12	21.43	21.43	21.43	21.43
VcMYB135	31.62	31.62	31.62	31.62	31.75	33.09	33.09	33.09	33.09	33.81	33.09	33.09	34.65	31.65	31.65	31.65	21.37	21.37	21.37	21.37	22.03	22.69	22.69	22.69	19.17	19.17	19.17	19.17	20	20	20	20	18.54	22.32	19.26	19.26	19.26	19.7	19.7	19.7	19.7	20.8	20.8	20.8	20.8	21.01	21.01	21.01	21.01
VcMYB137	30.88	30.88	30.88	30.88	30.16	31.65	31.65	31.65	31.65	32.37	31.65	31.65	33.86	30.22	30.22	30.22	21.37	21.37	21.37	21.37	22.88	23.53	23.53	23.53	19.17	19.17	19.17	19.17	20.83	20.83	20.83	20.83	19.21	23.21	20	20	20	18.94	18.94	18.94	18.94	20	20	20	20	20.29	20.29	20.29	20.29
VcMYB156	30.88	30.88	30.88	30.88	30.16	31.65	31.65	31.65	31.65	32.37	31.65	31.65	33.86	30.22	30.22	30.22	21.37	21.37	21.37	21.37	22.03	22.69	22.69	22.69	18.33	18.33	18.33	18.33	20	20	20	20	19.21	23.21	19.26	19.26	19.26	18.18	18.18	18.18	18.18	19.2	19.2	19.2	19.2	19.57	19.57	19.57	19.57
VcMYB183	29.45	29.45	29.45	29.45	25.53	28.66	28.31	28.31	28.31	28.31	28.31	28.31	33.83	27.98	27.98	27.98	19.3	19.3	19.3	19.3	14.78	15.52	15.52	16.38	15.44	15.44	15.44	15.44	14.29	14.29	14.29	14.29	16.54	16.24	16.54	16.54	16.54	15.15	15.15	15.15	15.15	16.67	16.67	16.67	16.67	14.08	14.08	14.08	14.08
VcMYB287	29.45	29.45	29.45	29.45	25.53	28.66	28.31	28.31	28.31	28.31	28.31	28.31	33.83	27.98	27.98	27.98	19.3	19.3	19.3	19.3	14.78	15.52	15.52	16.38	15.44	15.44	15.44	15.44	14.29	14.29	14.29	14.29	16.54	16.24	16.54	16.54	16.54	15.15	15.15	15.15	15.15	16.67	16.67	16.67	16.67	14.08	14.08	14.08	14.08
VcMYB57	29.37	28.75	29.37	29.37	28.87	28.57	29.09	29.09	29.09	29.09	29.09	29.09	31.58	28.92	28.92	28.92	21.67	21.67	21.67	21.67	21.31	21.14	21.14	21.14	18.6	18.6	18.6	18.6	19.38	19.38	19.38	19.38	16.75	23.08	20.89	20.89	20.89	20.16	20.16	20.16	20.16	20.63	20.63	20.63	20.63	24.09	24.09	24.09	24.09
VcMYB140	28.57	27.95	28.57	28.57	28.17	27.95	28.48	28.48	28.48	28.48	28.48	28.48	31.58	28.14	28.14	28.14	21.67	21.67	21.67	21.67	21.31	21.14	21.14	21.14	18.6	18.6	18.6	18.6	19.38	19.38	19.38	19.38	16.75	23.08	20.89	20.89	20.89	20.16	20.16	20.16	20.16	20.63	20.63	20.63	20.63	24.09	24.09	24.09	24.09
VcMYB154	28.75	28.12	28.75	28.75	28.17	27.95	28.48	28.48	28.48	28.48	28.48	28.48	31.58	28.31	28.31	28.31	21.67	21.67	21.67	21.67	21.14	20.97	20.97	20.97	18.6	18.6	18.6	18.6	19.38	19.38	19.38	19.38	16.67	22.88	20.75	20.75	20.75	20.16	20.16	20.16	20.16	20.63	20.63	20.63	20.63	24.09	24.09	24.09	24.09
VcMYB9	26.01	26.01	26.01	26.01	26.24	27.75	28.25	28.25	28.25	28.25	28.25	28.25	29.22	27.68	27.53	27.53	22.48	22.48	22.48	22.48	22.9	21.97	21.97	21.97	19.74	19.74	19.74	19.74	19.18	19.18	19.18	19.18	18.59	20.31	21.58	21.58	21.58	21.52	21.52	21.52	21.52	20.42	20.42	20.42	20.42	21.3	21.3	21.3	21.3
VcMYB18	26.01	26.01	26.01	26.01	26.24	27.75	28.25	28.25	28.25	28.25	28.25	28.25	29.22	27.68	27.53	27.53	22.48	22.48	22.48	22.48	22.9	21.97	21.97	21.97	19.74	19.74	19.74	19.74	19.18	19.18	19.18	19.18	18.59	20.31	21.58	21.58	21.58	21.52	21.52	21.52	21.52	20.42	20.42	20.42	20.42	21.3	21.3	21.3	21.3
VcMYB219	25.86	25.86	25.86	25.86	26.24	27.75	28.25	28.25	28.25	28.25	28.25	28.25	29.22	28.09	27.93	27.93	22.48	22.48	22.48	22.48	22.9	21.97	21.97	21.97	19.74	19.74	19.74	19.74	19.18	19.18	19.18	19.18	18.59	20.31	21.58	21.58	21.58	21.52	21.52	21.52	21.52	20.42	20.42	20.42	20.42	21.3	21.3	21.3	21.3
VcMYB117	25.86	25.86	25.86	25.86	26.24	27.75	28.25	28.25	28.25	28.25	28.25	28.25	29.22	28.09	27.93	27.93	22.48	22.48	22.48	22.48	22.9	21.97	21.97	21.97	19.74	19.74	19.74	19.74	19.18	19.18	19.18	19.18	18.59	20.31	21.58	21.58	21.58	21.52	21.52	21.52	21.52	20.42	20.42	20.42	20.42	21.3	21.3	21.3	21.3
VcMYB279	28.57	28	28.57	28.57	25.66	25.14	25.84	25.84	25.84	25.84	25.84	25.84	28.77	25.27	25.41	25.41	18.7	18.7	18.7	18.7	20.33	20.97	20.97	20.97	17.57	17.57	17.57	17.57	16.9	16.9	16.9	16.9	19.05	19.84	20.29	20.29	20.29	20.28	20.28	20.28	20.28	21.37	21.37	21.37	21.37	20.53	20.53	20.53	20.53
VcMYB363	28.41	27.84	28.41	28.41	25.49	25	25.7	25.7	25.7	25.7	25.7	25.7	28.57	25.14	25.27	25.27	17.91	17.91	17.91	17.91	18.25	18.84	18.84	18.84	17.57	17.57	17.57	17.57	16.78	16.78	16.78	16.78	18.01	18.8	19.44	20.14	20.14	18.95	18.95	18.95	18.95	20.57	20.57	20.57	20.57	19.39	19.39	19.39	19.39
VcMYB112	28	27.43	28	28	25.66	25.14	25.84	25.84	25.84	25.84	25.84	25.84	28.77	25.82	25.97	25.97	18.7	18.7	18.7	18.7	20.33	20.97	20.97	20.97	17.57	17.57	17.57	17.57	16.9	16.9	16.9	16.9	19.05	19.84	20.29	20.29	20.29	20.28	20.28	20.28	20.28	21.37	21.37	21.37	21.37	20.53	20.53	20.53	20.53
VcMYB280	28.57	28	28.57	28.57	25.66	25.71	26.4	26.4	26.4	26.4	26.4	26.4	29.45	26.37	26.52	26.52	19.51	19.51	19.51	19.51	21.14	21.77	21.77	21.77	18.24	18.24	18.24	18.24	17.61	17.61	17.61	17.61	19.73	20.63	21.01	21.01	21.01	20.28	20.28	20.28	20.28	21.37	21.37	21.37	21.37	20.53	20.53	20.53	20.53
VcMYB222	15.2	14.4	14.4	14.4	11.11	13.93	13.93	13.93	13.93	13.93	14.75	14.75	15.38	14.05	13.93	13.93	13.98	13.98	13.98	13.98	13.54	14.43	14.43	14.43	14.81	14.81	14.81	14.81	15.84	15.84	15.84	15.84	11.52	19.57	14.94	14.94	14.94	12.73	12.73	12.73	12.73	14.12	14.12	14.12	14.12	13.27	13.27	13.27	13.27
VcMYB221	15.2	14.4	14.4	14.4	11.11	13.93	13.93	13.93	13.93	13.93	14.75	14.75	15.38	14.05	13.93	13.93	12.9	12.9	12.9	12.9	12.77	13.68	13.68	13.68	14.81	14.81	14.81	14.81	15.84	15.84	15.84	15.84	11.64	20	15.13	15.13	15.13	12.73	12.73	12.73	12.73	14.12	14.12	14.12	14.12	13.27	13.27	13.27	13.27
VcMYB10	15.2	14.4	14.4	14.4	11.11	13.93	13.93	13.93	13.93	13.93	14.75	14.75	15.38	14.05	13.93	13.93	13.98	13.98	13.98	13.98	13.83	14.74	14.74	14.74	14.81	14.81	14.81	14.81	15.84	15.84	15.84	15.84	11.64	20	15.13	15.13	15.13	12.73	12.73	12.73	12.73	14.12	14.12	14.12	14.12	13.27	13.27	13.27	13.27
VcMYB21	15.2	14.4	14.4	14.4	11.11	13.93	13.93	13.93	13.93	13.93	14.75	14.75	15.38	14.05	13.93	13.93	13.04	13.04	13.04	13.04	12.9	13.83	13.83	13.83	14.81	14.81	14.81	14.81	15.84	15.84	15.84	15.84	11.7	20	15.13	15.13	15.13	12.26	12.26	12.26	12.26	14.81	14.81	14.81	14.81	13.76	13.76	13.76	13.76
VcMYB347	10.85	10.85	10.85	10.85	13.1	11	11.27	11.27	11.27	11.74	11.27	11.27	11.41	13.55	13.49	13.49	14.29	14.29	14.29	15.08	12.98	14.39	14.39	14.39	14.01	14.01	14.01	14.01	14.94	14.94	14.94	14.94	12.68	14.96	14.22	14.22	13.74	14.84	14.84	14.84	14.84	15.5	15.5	15.5	15.5	16.46	17.07	17.07	17.07
VcMYB100	10.85	10.85	10.85	10.85	13.1	11	11.27	11.27	11.27	11.74	11.27	11.27	11.41	13.55	13.49	13.49	14.29	14.29	14.29	15.08	12.21	13.64	13.64	13.64	14.01	14.01	14.01	14.01	14.94	14.94	14.94	14.94	12.68	14.96	14.22	14.22	13.74	14.84	14.84	14.84	14.84	15.5	15.5	15.5	15.5	16.46	17.07	17.07	17.07
VcMYB204	10.85	10.85	10.85	10.85	13.1	11	11.27	11.27	11.27	11.74	11.27	11.27	11.41	13.55	13.49	13.49	14.29	14.29	14.29	15.08	12.21	13.64	13.64	13.64	14.01	14.01	14.01	14.01	14.94	14.94	14.94	14.94	12.68	14.96	14.22	14.22	13.74	14.84	14.84	14.84	14.84	15.5	15.5	15.5	15.5	16.46	17.07	17.07	17.07
VcMYB422	10.85	10.85	10.85	10.85	13.1	11	11.27	11.27	11.27	11.74	11.27	11.27	11.41	13.55	13.49	13.49	14.29	14.29	14.29	15.08	12.21	13.64	13.64	13.64	14.01	14.01	14.01	14.01	14.94	14.94	14.94	14.94	12.68	14.96	14.22	14.22	13.74	14.84	14.84	14.84	14.84	15.5	15.5	15.5	15.5	16.46	17.07	17.07	17.07
VcMYB372	4.72	3.77	3.77	3.77	9.09	3.74	3.74	3.74	3.74	3.74	3.74	3.74	3.09	3.77	3.74	3.74	7.58	7.58	7.58	6.06	6.15	6.06	6.06	6.06	3.7	3.7	3.7	3.7	3.95	3.95	3.95	3.95	6.82	8.82	8.54	8.54	7.32	5.19	5.19	5.19	5.19	5	5	5	5	3.95	3.95	3.95	3.95
VcMYB195	4.72	3.77	3.77	3.77	9.09	3.74	3.74	3.74	3.74	3.74	3.74	3.74	3.09	3.77	3.74	3.74	7.58	7.58	7.58	6.06	6.15	6.06	6.06	6.06	3.7	3.7	3.7	3.7	3.95	3.95	3.95	3.95	6.82	8.82	8.54	8.54	7.32	5.19	5.19	5.19	5.19	5	5	5	5	3.95	3.95	3.95	3.95
VcMYB392	4.72	3.77	3.77	3.77	9.09	3.74	3.74	3.74	3.74	3.74	3.74	3.74	3.09	3.77	3.74	3.74	7.58	7.58	7.58	6.06	6.15	6.06	6.06	6.06	3.7	3.7	3.7	3.7	3.95	3.95	3.95	3.95	6.82	8.82	8.54	8.54	7.32	5.19	5.19	5.19	5.19	5	5	5	5	3.95	3.95	3.95	3.95
VcMYB405	28.37	28.37	28.37	28.37	26.26	26.85	27.78	27.78	27.78	28.24	27.78	27.78	30.72	28.37	28.24	28.24	22.95	22.95	22.95	22.95	19.69	19.53	19.53	20.31	20.25	20.25	20.25	20.25	17.5	17.5	17.5	17.5	14.53	17.16	16.13	16.23	16.23	16.77	16.77	16.77	16.77	16.18	16.18	16.18	16.18	15.85	15.24	15.85	15.85
VcMYB175	28.37	28.37	28.37	28.37	26.26	26.85	27.78	27.78	27.78	28.24	27.78	27.78	30.72	28.37	28.24	28.24	22.95	22.95	22.95	22.95	19.69	19.53	19.53	20.31	20.25	20.25	20.25	20.25	17.5	17.5	17.5	17.5	14.53	17.16	16.13	16.23	16.23	16.77	16.77	16.77	16.77	16.18	16.18	16.18	16.18	15.85	15.24	15.85	15.85
VcMYB250	28.37	28.37	28.37	28.37	26.26	26.85	27.78	27.78	27.78	28.24	27.78	27.78	30.72	28.37	28.24	28.24	22.95	22.95	22.95	22.95	19.69	19.53	19.53	20.31	20.25	20.25	20.25	20.25	17.5	17.5	17.5	17.5	14.53	17.16	16.13	16.23	16.23	16.77	16.77	16.77	16.77	16.18	16.18	16.18	16.18	15.85	15.24	15.85	15.85
VcMYB426	29.38	29.38	29.38	29.38	27.68	28.17	28.64	28.64	28.64	29.58	29.11	29.11	33.13	30.19	30.05	30.05	22.4	22.4	22.4	22.4	22.48	22.31	22.31	23.08	21.02	21.02	21.02	21.02	18.4	18.4	18.4	18.4	18.6	19.23	20.27	20.41	20.41	19.38	19.38	19.38	19.38	18.25	18.25	18.25	18.25	14.71	14.71	14.71	14.71
VcMYB293	29.38	29.38	29.38	29.38	27.68	28.17	28.64	28.64	28.64	29.58	29.11	29.11	33.13	30.19	30.05	30.05	22.4	22.4	22.4	22.4	22.48	22.31	22.31	23.08	21.66	21.66	21.66	21.66	18.4	18.4	18.4	18.4	18.6	19.23	20.27	20.41	20.41	18.75	18.75	18.75	18.75	18.25	18.25	18.25	18.25	14.12	14.12	14.12	14.12
VcMYB145	29.22	29.22	29.22	29.22	27.57	28.05	28.51	28.51	28.51	29.41	28.96	28.96	32.75	30	29.86	29.86	21.88	21.88	21.88	21.88	21.9	21.74	21.74	22.46	21.25	21.25	21.25	21.25	17.86	17.86	17.86	17.86	18.85	17.99	20.25	20.37	20.37	17.58	17.58	17.58	17.58	17.02	17.02	17.02	17.02	14.29	14.29	14.29	14.29
VcMYB381	29.22	29.22	29.22	29.22	27.57	28.05	28.51	28.51	28.51	29.41	28.96	28.96	32.75	30	29.86	29.86	21.88	21.88	21.88	21.88	21.9	21.74	21.74	22.46	21.25	21.25	21.25	21.25	17.86	17.86	17.86	17.86	17.41	17.99	20.12	20.25	20.25	17.58	17.58	17.58	17.58	17.02	17.02	17.02	17.02	14.29	14.29	14.29	14.29
VcMYB297	29.9	29.9	29.9	29.9	26.52	28.29	29.35	29.41	29.41	29.9	29.9	29.9	33.73	28.64	28.78	28.78	16.1	16.1	16.1	16.1	14.88	14.75	14.75	15.57	17.36	17.36	17.36	17.36	15.38	15.38	15.38	15.38	17.02	17.05	17.02	17.02	17.02	16.55	16.55	16.55	16.55	15.5	15.5	15.5	15.5	16.11	16.11	16.11	16.11
VcMYB383	29.9	29.9	29.9	29.9	26.09	28.16	29.21	29.27	29.27	29.76	29.76	29.76	34.15	28.5	28.64	28.64	16.38	16.38	16.38	16.38	15.13	15	15	15.83	17.36	17.36	17.36	17.36	15.49	15.49	15.49	15.49	17.02	17.32	17.27	17.27	17.27	16.08	16.08	16.08	16.08	14.96	14.96	14.96	14.96	14.97	14.97	14.97	14.97
VcMYB242	29.61	29.61	29.61	29.61	26.09	27.88	28.92	28.99	28.99	29.47	29.47	29.47	33.73	28.23	28.37	28.37	16.1	16.1	16.1	16.1	14.88	14.75	14.75	15.57	17.12	17.12	17.12	17.12	15.28	15.28	15.28	15.28	16.78	17.05	17.02	17.02	17.02	15.86	15.86	15.86	15.86	14.73	14.73	14.73	14.73	15.44	15.44	15.44	15.44
VcMYB150	29.61	29.61	29.61	29.61	26.09	27.88	28.92	28.99	28.99	29.47	29.47	29.47	33.73	28.23	28.37	28.37	16.1	16.1	16.1	16.1	14.88	14.75	14.75	15.57	17.12	17.12	17.12	17.12	15.28	15.28	15.28	15.28	16.78	17.05	17.02	17.02	17.02	16.55	16.55	16.55	16.55	15.5	15.5	15.5	15.5	16.11	16.11	16.11	16.11
VcMYB141	28.02	28.02	28.02	28.02	25	28.07	27.04	27.54	27.54	27.97	27.54	27.97	35.06	26.58	26.58	26.58	16.13	16.13	16.13	16.13	14.96	14.84	14.84	15.62	16.67	16.67	16.67	16.67	17.98	17.98	17.98	17.98	16.29	17.91	18.4	18.4	18.4	14.97	14.97	14.97	14.97	11.97	11.97	11.97	11.97	16.57	16.57	16.57	16.57
VcMYB158	29.15	29.15	29.15	29.15	25.63	28.07	27.68	28.19	28.19	28.63	28.63	28.63	35.06	27.19	27.19	27.19	16.13	16.13	16.13	16.13	14.96	14.84	14.84	15.62	16.67	16.67	16.67	16.67	17.44	17.44	17.44	17.44	16.18	17.91	18.4	18.4	18.4	15.15	15.15	15.15	15.15	12.14	12.14	12.14	12.14	16.76	16.76	16.76	16.76
VcMYB269	29.15	29.15	29.15	29.15	26.13	28.51	28.12	28.63	28.63	29.07	29.07	29.07	35.63	27.63	27.63	27.63	16.13	16.13	16.13	16.13	14.96	14.84	14.84	15.62	16.09	16.09	16.09	16.09	16.86	16.86	16.86	16.86	15.61	17.16	17.79	17.79	17.79	15.15	15.15	15.15	15.15	12.14	12.14	12.14	12.14	16.18	16.18	16.18	16.18
VcMYB60	29.15	29.15	29.15	29.15	26.13	28.51	28.12	28.63	28.63	29.07	29.07	29.07	35.63	27.63	27.63	27.63	16.13	16.13	16.13	16.13	14.96	14.84	14.84	15.62	16.09	16.09	16.09	16.09	16.86	16.86	16.86	16.86	15.61	17.16	17.79	17.79	17.79	15.15	15.15	15.15	15.15	12.14	12.14	12.14	12.14	16.18	16.18	16.18	16.18
VcMYB200	35.09	35.09	35.09	35.09	28.22	31.43	32.75	32.76	32.76	33.33	32.76	32.76	35.86	31.82	32	32	17.27	17.27	17.27	17.27	16.96	16.81	16.81	17.7	20.31	20.31	20.31	20.31	20.47	20.47	20.47	20.47	18.18	19.49	18.18	18.18	18.18	16.92	16.92	16.92	16.92	14.29	14.29	14.29	14.29	14.6	14.6	14.6	14.6
VcMYB353	33.33	33.33	33.33	33.33	28.14	29.89	31.11	31.15	31.15	31.69	31.15	31.15	33.77	30.27	30.43	30.43	16.22	16.22	16.22	16.22	15.79	15.65	15.65	16.52	19.85	19.85	19.85	19.85	21.05	21.05	21.05	21.05	17.04	18.18	17.04	17.04	17.04	15.22	15.22	15.22	15.22	14.84	14.84	14.84	14.84	13.1	13.1	13.1	13.1
VcMYB97	32.81	32.81	32.81	32.81	28.14	29.02	30.16	30.21	30.21	30.73	30.21	30.21	32.52	29.38	29.53	29.53	16.38	16.38	16.38	16.38	16.81	16.67	16.67	17.5	20.57	20.57	20.57	20.57	20.29	20.29	20.29	20.29	17.86	19.05	17.86	17.86	17.86	16.08	16.08	16.08	16.08	13.64	13.64	13.64	13.64	13.33	13.33	13.33	13.33
VcMYB343	32.81	32.81	32.81	32.81	28.14	29.02	30.16	30.21	30.21	30.73	30.21	30.21	32.52	29.38	29.53	29.53	15.52	15.52	15.52	15.52	15.97	15.83	15.83	16.67	19.15	19.15	19.15	19.15	20.29	20.29	20.29	20.29	16.43	17.46	16.43	16.43	16.43	14.69	14.69	14.69	14.69	13.64	13.64	13.64	13.64	12	12	12	12
VcMYB342	33.74	33.13	33.74	33.74	28.47	31.71	32.92	32.32	32.32	32.93	32.32	32.32	36.11	32.93	32.93	32.93	18.92	18.92	18.92	18.92	17.8	17.65	17.65	18.49	18.8	18.8	18.8	18.8	18.64	18.64	18.64	18.64	17.78	18.64	19.53	18.9	18.9	18.18	18.18	18.18	18.18	17.42	17.42	17.42	17.42	18.98	18.98	18.98	18.98
VcMYB354	33.74	33.13	33.74	33.74	28.47	31.71	32.92	32.32	32.32	32.93	32.32	32.32	36.11	32.93	32.93	32.93	19.27	19.27	19.27	19.27	18.1	17.95	17.95	18.8	18.8	18.8	18.8	18.8	18.64	18.64	18.64	18.64	18.05	18.64	19.53	18.9	18.9	18.18	18.18	18.18	18.18	17.42	17.42	17.42	17.42	19.26	19.26	19.26	19.26
VcMYB99	33.74	33.13	33.74	33.74	28.47	31.71	32.92	32.32	32.32	32.93	32.32	32.32	36.11	32.93	32.93	32.93	19.09	19.09	19.09	19.09	17.95	17.8	17.8	18.64	18.8	18.8	18.8	18.8	18.64	18.64	18.64	18.64	17.91	18.64	19.53	18.9	18.9	18.18	18.18	18.18	18.18	17.42	17.42	17.42	17.42	19.12	19.12	19.12	19.12
VcMYB201	34.36	33.74	34.36	34.36	27.78	31.71	32.3	31.71	31.71	32.32	31.71	31.71	36.11	32.93	32.93	32.93	19.09	19.09	19.09	19.09	17.95	17.8	17.8	18.64	18.8	18.8	18.8	18.8	18.64	18.64	18.64	18.64	17.91	18.64	19.53	18.9	18.9	18.18	18.18	18.18	18.18	17.42	17.42	17.42	17.42	19.12	19.12	19.12	19.12
VcMYB230	32.54	32.54	32.54	32.54	28.1	31.76	31.74	31.76	31.76	31.76	31.76	31.76	35.97	31.76	31.76	31.76	20.39	20.39	20.39	20.39	16.04	16.04	16.04	16.98	17.09	17.09	17.09	17.09	16.38	16.38	16.38	16.38	15	16.22	15	15	15	15.83	15.83	15.83	15.83	17.8	17.8	17.8	17.8	15.57	15.57	15.57	15.57
VcMYB259	33.54	33.54	33.54	33.54	29.25	32.32	32.92	32.93	32.93	32.93	32.93	32.93	35.97	32.32	32.32	32.32	20.39	20.39	20.39	20.39	16.04	16.04	16.04	16.98	17.09	17.09	17.09	17.09	16.38	16.38	16.38	16.38	15	16.22	15	15	15	15.83	15.83	15.83	15.83	17.8	17.8	17.8	17.8	15.57	15.57	15.57	15.57
VcMYB20	36.82	36.82	36.82	36.82	33.87	38.38	36.23	36.02	36.02	36.49	36.02	36.02	43.27	35.68	35.85	35.85	12.28	12.28	12.28	12.28	11.86	11.76	11.76	11.76	13.16	13.16	13.16	13.16	12.05	12.05	12.05	12.05	13.17	14.17	14.84	14.19	14.19	13.91	13.91	13.91	13.91	11.81	11.81	11.81	11.81	13.12	13.12	13.12	13.12
VcMYB11	36.82	36.82	36.82	36.82	33.87	38.38	36.23	36.02	36.02	36.49	36.02	36.02	43.27	35.68	35.85	35.85	12.28	12.28	12.28	12.28	11.86	11.76	11.76	11.76	13.16	13.16	13.16	13.16	12.05	12.05	12.05	12.05	13.17	14.17	14.84	14.19	14.19	13.91	13.91	13.91	13.91	11.81	11.81	11.81	11.81	13.12	13.12	13.12	13.12
VcMYB223	36.82	36.82	36.82	36.82	33.87	38.38	36.23	36.02	36.02	36.49	36.02	36.02	43.27	35.68	35.85	35.85	12.28	12.28	12.28	12.28	11.86	11.76	11.76	11.76	13.16	13.16	13.16	13.16	12.05	12.05	12.05	12.05	13.17	14.17	14.84	14.19	14.19	13.91	13.91	13.91	13.91	11.81	11.81	11.81	11.81	13.12	13.12	13.12	13.12
VcMYB12	36.82	36.82	36.82	36.82	33.87	38.38	36.23	36.02	36.02	36.49	36.02	36.02	43.27	35.68	35.85	35.85	12.28	12.28	12.28	12.28	11.86	11.76	11.76	11.76	13.16	13.16	13.16	13.16	12.05	12.05	12.05	12.05	13.17	14.17	14.84	14.19	14.19	13.91	13.91	13.91	13.91	11.81	11.81	11.81	11.81	13.12	13.12	13.12	13.12
VcMYB232	34.74	34.74	34.74	34.74	33.7	37.14	35.19	35.45	35.45	35.91	35.91	35.45	40.86	35.59	35.75	35.75	12.82	12.82	12.82	12.82	11.48	11.38	11.38	11.38	12.35	12.35	12.35	12.35	13.86	13.86	13.86	13.86	15.43	13.53	15.29	14.65	14.65	12.2	12.2	12.2	12.2	13.89	13.89	13.89	13.89	11.83	11.83	11.83	11.83
VcMYB380	34.74	34.74	34.74	34.74	33.7	37.14	35.19	35.45	35.45	35.91	35.91	35.45	40.86	35.59	35.75	35.75	12.82	12.82	12.82	12.82	11.48	11.38	11.38	11.38	12.35	12.35	12.35	12.35	13.86	13.86	13.86	13.86	15.43	13.53	15.29	14.65	14.65	12.2	12.2	12.2	12.2	13.89	13.89	13.89	13.89	11.83	11.83	11.83	11.83
VcMYB144	34.27	34.27	34.27	34.27	33.7	36.67	34.72	35	35	35.45	35.45	35	40.32	35.14	35.29	35.29	12.82	12.82	12.82	12.82	11.48	11.38	11.38	11.38	12.35	12.35	12.35	12.35	13.86	13.86	13.86	13.86	15.43	13.53	15.29	14.65	14.65	12.2	12.2	12.2	12.2	13.89	13.89	13.89	13.89	11.83	11.83	11.83	11.83
VcMYB292	34.27	34.27	34.27	34.27	33.7	36.67	34.72	35	35	35.45	35.45	35	40.32	35.14	35.29	35.29	12.82	12.82	12.82	12.82	11.48	11.38	11.38	11.38	12.35	12.35	12.35	12.35	13.86	13.86	13.86	13.86	15.43	13.53	15.29	14.65	14.65	12.2	12.2	12.2	12.2	13.89	13.89	13.89	13.89	11.83	11.83	11.83	11.83
VcMYB240	41.4	41.4	41.4	41.4	36.97	41.08	40.72	40.72	40.72	41.24	40.21	40.72	45.78	39.29	40	40	15.79	15.79	15.79	15.79	15.13	15	15	15	17.31	17.31	17.31	17.31	17.61	17.61	17.61	17.61	15.29	16.54	14.09	14.09	14.09	13.1	13.1	13.1	13.1	13.97	13.97	14.71	14.71	16.35	16.35	16.35	16.35
VcMYB295	41.4	41.4	41.4	41.4	36.97	41.08	40.72	40.72	40.72	41.24	40.21	40.72	45.78	39.29	40	40	15.79	15.79	15.79	15.79	15.13	15	15	15	17.31	17.31	17.31	17.31	17.61	17.61	17.61	17.61	15.29	16.54	14.09	14.09	14.09	13.1	13.1	13.1	13.1	13.97	13.97	14.71	14.71	16.35	16.35	16.35	16.35
VcMYB235	41.4	41.4	41.4	41.4	36.97	41.08	40.72	40.72	40.72	41.24	40.21	40.72	45.78	39.29	40	40	15.79	15.79	15.79	15.79	15.13	15	15	15	17.31	17.31	17.31	17.31	17.61	17.61	17.61	17.61	15.29	16.54	14.09	14.09	14.09	13.1	13.1	13.1	13.1	13.97	13.97	14.71	14.71	16.35	16.35	16.35	16.35
VcMYB148	41.4	41.4	41.4	41.4	36.97	41.08	40.72	40.72	40.72	41.24	40.21	40.72	45.78	39.29	40	40	15.79	15.79	15.79	15.79	15.13	15	15	15	17.31	17.31	17.31	17.31	17.61	17.61	17.61	17.61	15.29	16.54	14.09	14.09	14.09	13.1	13.1	13.1	13.1	13.97	13.97	14.71	14.71	16.35	16.35	16.35	16.35
VcMYB315	38.28	38.76	38.28	38.28	38.01	40.69	39.72	39.72	39.72	40.19	39.72	39.72	43.32	37.67	38.14	38.14	15.52	15.52	15.52	15.52	16.53	16.39	16.39	16.39	16.45	16.45	16.45	16.45	16.23	16.23	16.23	16.23	14.09	15.91	13.99	13.99	13.99	12.93	12.93	12.93	12.93	17.32	17.32	17.32	17.32	16.23	16.23	16.23	16.23
VcMYB305	38.28	38.76	38.28	38.28	38.01	40.69	39.72	39.72	39.72	40.19	39.72	39.72	43.32	37.67	38.14	38.14	15.52	15.52	15.52	15.52	16.53	16.39	16.39	16.39	16.45	16.45	16.45	16.45	16.23	16.23	16.23	16.23	14.09	15.91	13.99	13.99	13.99	12.93	12.93	12.93	12.93	17.32	17.32	17.32	17.32	16.23	16.23	16.23	16.23
VcMYB36	38.28	38.76	38.28	38.28	38.01	40.69	39.72	39.72	39.72	40.19	39.72	39.72	43.32	37.67	38.14	38.14	15.52	15.52	15.52	15.52	16.53	16.39	16.39	16.39	16.45	16.45	16.45	16.45	16.23	16.23	16.23	16.23	14.09	15.91	13.99	13.99	13.99	12.93	12.93	12.93	12.93	17.32	17.32	17.32	17.32	16.23	16.23	16.23	16.23
VcMYB74	38.94	39.42	38.94	38.94	38.01	40.69	39.72	39.72	39.72	40.19	39.72	39.72	43.32	37.67	38.14	38.14	14.66	14.66	14.66	14.66	15.7	15.57	15.57	15.57	15.89	15.89	15.89	15.89	15.69	15.69	15.69	15.69	13.51	15.27	13.38	13.38	13.38	12.33	12.33	12.33	12.33	16.54	16.54	16.54	16.54	15.03	15.03	15.03	15.03
VcMYB374	39.8	39.8	39.8	39.8	38.18	39.39	38.69	38.42	38.42	38.92	38.42	38.42	42.61	37.75	37.25	37.25	14.95	14.95	14.95	14.95	13.39	13.27	13.27	13.27	14.01	14.65	14.65	14.65	15	15	15	15	12.82	14.63	13.91	13.25	13.25	12.03	12.03	12.03	12.03	11.68	11.68	11.68	11.68	13.58	13.58	13.58	13.58
VcMYB196	39.8	39.8	39.8	39.8	38.18	39.39	38.69	38.42	38.42	38.92	38.42	38.42	42.61	37.75	37.25	37.25	14.95	14.95	14.95	14.95	13.39	13.27	13.27	13.27	14.01	14.65	14.65	14.65	15	15	15	15	12.82	14.63	13.91	13.25	13.25	12.03	12.03	12.03	12.03	11.68	11.68	11.68	11.68	13.58	13.58	13.58	13.58
VcMYB173	39	39	39	39	36.31	40.3	38.92	38.65	38.65	39.61	39.13	39.13	45.71	38.46	37.98	37.98	16.04	16.04	16.04	16.04	14.41	14.29	14.29	14.29	16	16	16	16	15.58	15.58	15.58	15.58	13.91	14.75	14.38	13.7	13.7	11.69	11.69	11.69	11.69	12.03	12.03	12.03	12.03	12.26	12.26	12.26	12.26
VcMYB252	38.81	38.81	38.81	38.81	36.69	40.3	39.22	38.94	38.94	39.9	39.42	39.42	45.71	38.76	38.28	38.28	16.04	16.04	16.04	16.04	14.41	14.29	14.29	14.29	16	16	16	16	15.58	15.58	15.58	15.58	13.91	14.75	14.38	13.7	13.7	11.69	11.69	11.69	11.69	12.03	12.03	12.03	12.03	12.26	12.26	12.26	12.26
VcMYB86	38.5	39	38.5	38.5	35.47	39.39	38.61	37.86	37.86	38.83	38.35	38.35	43.1	36.06	36.23	36.23	17.8	17.8	17.8	17.8	17.07	16.94	16.94	16.94	15	15.62	15.62	15.62	14.91	14.91	14.91	14.91	13.29	15.15	14.29	13.64	13.64	16.25	16.25	16.25	16.25	18.71	18.71	18.71	18.71	16.27	16.27	16.27	16.27
VcMYB208	38.31	38.81	38.31	38.31	35.06	39.5	38.24	37.5	37.5	38.46	37.98	37.98	43.1	36.19	36.36	36.36	17.8	17.8	17.8	17.8	17.07	16.94	16.94	16.94	15	15.62	15.62	15.62	14.91	14.91	14.91	14.91	13.29	15.15	14.29	13.64	13.64	16.25	16.25	16.25	16.25	18.71	18.71	18.71	18.71	16.17	16.17	16.17	16.17
VcMYB121	38.5	39	38.5	38.5	35.26	39.2	38.42	37.68	37.68	38.65	38.16	38.16	43.1	35.89	36.06	36.06	17.8	17.8	17.8	17.8	17.07	16.94	16.94	16.94	15	15.62	15.62	15.62	14.91	14.91	14.91	14.91	13.29	15.15	14.29	13.64	13.64	16.25	16.25	16.25	16.25	18.71	18.71	18.71	18.71	16.27	16.27	16.27	16.27
VcMYB419	38.31	38.81	38.31	38.31	35.06	39.5	38.24	37.5	37.5	38.46	37.98	37.98	43.1	36.19	36.36	36.36	17.8	17.8	17.8	17.8	17.07	16.94	16.94	16.94	15	15.62	15.62	15.62	14.91	14.91	14.91	14.91	13.29	15.15	14.29	13.64	13.64	16.25	16.25	16.25	16.25	18.71	18.71	18.71	18.71	16.17	16.17	16.17	16.17
VcMYB40	41.49	41.49	41.49	41.49	41.82	43.26	42.78	42.41	42.41	42.93	41.88	42.41	47.13	40.31	39.79	39.79	14.14	14.14	14.14	14.14	13.46	13.33	13.33	13.33	12.5	13.24	13.24	13.24	15.6	15.6	15.6	15.6	13.97	15.04	15.91	15.15	14.39	14.6	14.6	14.6	14.6	13.82	13.82	13.82	13.82	13.1	13.1	13.1	13.1
VcMYB312	42.29	42.29	42.29	42.29	43.42	43.26	44.25	43.82	43.82	44.38	43.82	43.82	47.13	41.01	41.01	41.01	14.14	14.14	14.14	14.14	13.46	13.33	13.33	13.33	13.24	13.97	13.97	13.97	16.31	16.31	16.31	16.31	14.71	15.04	16.67	15.91	15.15	14.6	14.6	14.6	14.6	13.82	13.82	13.82	13.82	13.79	13.79	13.79	13.79
VcMYB310	40.96	40.96	40.96	40.96	41.21	42.7	42.25	41.88	41.88	42.41	41.36	41.88	46.5	39.79	39.27	39.27	14.14	14.14	14.14	14.14	13.46	13.33	13.33	13.33	13.24	13.97	13.97	13.97	16.31	16.31	16.31	16.31	14.71	15.04	16.67	15.91	15.15	14.6	14.6	14.6	14.6	13.82	13.82	13.82	13.82	13.79	13.79	13.79	13.79
VcMYB311	40.96	40.96	40.96	40.96	41.82	43.82	42.78	42.41	42.41	42.93	41.88	42.41	47.77	40.31	39.79	39.79	14.14	14.14	14.14	14.14	13.46	13.33	13.33	13.33	13.97	14.71	14.71	14.71	16.31	16.31	16.31	16.31	13.97	14.16	15.15	14.39	14.39	13.87	13.87	13.87	13.87	13.82	13.82	13.82	13.82	15.17	15.17	15.17	15.17
VcMYB306	40.96	40.96	40.96	40.96	41.82	43.82	42.78	42.41	42.41	42.93	41.88	42.41	47.77	40.31	39.79	39.79	14.14	14.14	14.14	14.14	13.46	13.33	13.33	13.33	13.97	14.71	14.71	14.71	16.31	16.31	16.31	16.31	13.97	14.16	15.15	14.39	14.39	13.87	13.87	13.87	13.87	13.82	13.82	13.82	13.82	15.17	15.17	15.17	15.17
VcMYB75	40.43	40.43	40.43	40.43	41.21	43.26	42.25	41.88	41.88	42.41	41.36	41.88	47.13	39.79	39.27	39.27	14.14	14.14	14.14	14.14	13.46	13.33	13.33	13.33	13.24	13.97	13.97	13.97	15.6	15.6	15.6	15.6	13.97	14.16	15.15	14.39	14.39	13.87	13.87	13.87	13.87	13.82	13.82	13.82	13.82	14.48	14.48	14.48	14.48
VcMYB39	40.43	40.43	40.43	40.43	41.21	43.26	42.25	41.88	41.88	42.41	41.36	41.88	47.13	39.79	39.27	39.27	14.14	14.14	14.14	14.14	13.46	13.33	13.33	13.33	13.24	13.97	13.97	13.97	15.6	15.6	15.6	15.6	13.97	14.16	15.15	14.39	14.39	13.87	13.87	13.87	13.87	13.82	13.82	13.82	13.82	14.48	14.48	14.48	14.48
VcMYB238	39.78	39.78	39.78	39.78	39.88	42.94	41.18	40.53	40.53	41.05	40.53	40.53	46.25	38.74	39.27	39.27	15.38	15.38	15.38	15.38	14.68	14.55	14.55	14.55	16.67	17.42	17.42	17.42	18.25	18.25	18.25	18.25	16.67	16.95	18.75	17.97	17.97	13.14	13.14	13.14	13.14	14.63	14.63	14.63	14.63	15.11	15.11	15.11	15.11
VcMYB290	40.32	40.32	40.32	40.32	40.49	42.94	41.71	41.05	41.05	41.58	41.05	41.05	46.25	39.27	39.79	39.79	15.38	15.38	15.38	15.38	14.68	14.55	14.55	14.55	16.67	17.42	17.42	17.42	18.25	18.25	18.25	18.25	16.67	16.95	18.75	17.97	17.97	13.14	13.14	13.14	13.14	14.63	14.63	14.63	14.63	15.11	15.11	15.11	15.11
VcMYB239	39.25	39.25	39.25	39.25	40.49	42.37	41.18	40.53	40.53	41.05	40	40.53	45.62	38.74	39.27	39.27	13.46	13.46	13.46	13.46	12.84	12.73	12.73	12.73	15.15	15.91	15.91	15.91	16.79	16.79	16.79	16.79	15.15	15.25	17.19	16.41	16.41	12.41	12.41	12.41	12.41	13.82	13.82	13.82	13.82	15.11	15.11	15.11	15.11
VcMYB298	40.32	40.32	40.32	40.32	41.72	43.5	42.25	41.58	41.58	42.11	41.05	41.58	46.88	38.74	39.27	39.27	13.46	13.46	13.46	13.46	12.84	12.73	12.73	12.73	15.15	15.91	15.91	15.91	16.79	16.79	16.79	16.79	15.15	15.25	17.19	16.41	16.41	13.14	13.14	13.14	13.14	13.82	13.82	13.82	13.82	15.11	15.11	15.11	15.11
VcMYB243	39.78	39.78	39.78	39.78	41.14	42.37	41.21	40.54	40.54	41.08	40.54	40.54	45.62	38.17	38.17	38.17	13.46	13.46	13.46	13.46	12.84	12.73	12.73	12.73	15.91	16.67	16.67	16.67	16.79	16.79	16.79	16.79	15.91	16.1	17.97	17.19	17.19	12.41	12.41	12.41	12.41	13.82	13.82	13.82	13.82	15.11	15.11	15.11	15.11
VcMYB245	40.33	40.33	40.33	40.33	41.14	42.94	41.76	41.08	41.08	41.62	41.08	41.08	46.25	38.71	38.71	38.71	13.46	13.46	13.46	13.46	12.84	12.73	12.73	12.73	15.15	15.91	15.91	15.91	16.79	16.79	16.79	16.79	15.15	15.25	17.19	16.41	16.41	12.41	12.41	12.41	12.41	13.82	13.82	13.82	13.82	15.11	15.11	15.11	15.11
VcMYB299	40.33	40.33	40.33	40.33	41.77	42.94	42.31	41.62	41.62	42.16	41.62	41.62	46.25	39.25	39.25	39.25	13.46	13.46	13.46	13.46	12.84	12.73	12.73	12.73	15.15	15.91	15.91	15.91	16.79	16.79	16.79	16.79	15.15	15.25	17.19	16.41	16.41	12.41	12.41	12.41	12.41	13.82	13.82	13.82	13.82	15.11	15.11	15.11	15.11
VcMYB244	40.88	40.88	40.88	40.88	41.77	43.5	42.31	41.62	41.62	42.16	41.62	41.62	46.88	39.25	39.25	39.25	13.46	13.46	13.46	13.46	12.84	12.73	12.73	12.73	15.15	15.91	15.91	15.91	16.79	16.79	16.79	16.79	15.15	15.25	17.19	16.41	16.41	12.41	12.41	12.41	12.41	13.82	13.82	13.82	13.82	15.11	15.11	15.11	15.11
VcMYB291	40.32	40.32	40.32	40.32	41.72	43.5	42.25	41.58	41.58	42.11	41.05	41.58	46.88	38.74	39.27	39.27	13.46	13.46	13.46	13.46	12.84	12.73	12.73	12.73	15.15	15.91	15.91	15.91	16.79	16.79	16.79	16.79	15.15	15.25	17.19	16.41	16.41	12.41	12.41	12.41	12.41	13.82	13.82	13.82	13.82	15.11	15.11	15.11	15.11
VcMYB215	45.61	45.61	45.61	45.61	40	48.75	46.78	46.78	46.78	46.78	46.78	46.78	53.1	45.14	45.4	45.4	15.04	15.04	15.04	15.04	15.38	15.25	15.25	16.1	16	16	16	16	15.15	15.15	15.15	15.15	14.71	15.08	15.87	15.08	15.08	14.17	13.39	14.17	14.17	12.71	12.71	12.71	12.71	11.9	12.7	12.7	12.7
VcMYB366	45.29	45.29	45.29	45.29	39.6	48.43	46.47	46.47	46.47	46.47	46.47	46.47	52.78	44.83	45.09	45.09	15.18	15.18	15.18	15.18	15.52	15.38	15.38	16.24	16.13	16.13	16.13	16.13	15.27	15.27	15.27	15.27	14.81	15.2	16	15.2	15.2	14.29	13.49	14.29	14.29	12.82	12.82	12.82	12.82	12	12.8	12.8	12.8
VcMYB189	45.29	45.29	45.29	45.29	39.6	48.43	46.47	46.47	46.47	46.47	46.47	46.47	52.78	44.83	45.09	45.09	15.18	15.18	15.18	15.18	15.52	15.38	15.38	16.24	16.13	16.13	16.13	16.13	15.27	15.27	15.27	15.27	14.81	15.2	16	15.2	15.2	14.29	13.49	14.29	14.29	12.82	12.82	12.82	12.82	12	12.8	12.8	12.8
VcMYB390	45.29	45.29	45.29	45.29	39.6	48.43	46.47	46.47	46.47	46.47	46.47	46.47	52.78	44.83	45.09	45.09	15.18	15.18	15.18	15.18	15.52	15.38	15.38	16.24	16.13	16.13	16.13	16.13	15.27	15.27	15.27	15.27	14.81	15.2	16	15.2	15.2	14.29	13.49	14.29	14.29	12.82	12.82	12.82	12.82	12	12.8	12.8	12.8
VcMYB401	45.29	45.29	45.29	45.29	39.6	48.43	46.47	46.47	46.47	46.47	46.47	46.47	52.78	44.83	45.09	45.09	15.18	15.18	15.18	15.18	15.52	15.38	15.38	16.24	16.13	16.13	16.13	16.13	15.27	15.27	15.27	15.27	14.81	15.2	16	15.2	15.2	14.29	13.49	14.29	14.29	12.82	12.82	12.82	12.82	12	12.8	12.8	12.8
VcMYB187	45.29	45.29	45.29	45.29	38.93	48.43	45.88	45.88	45.88	45.88	45.88	45.88	52.78	44.25	44.51	44.51	15.18	15.18	15.18	15.18	15.52	15.38	15.38	16.24	16.13	16.13	16.13	16.13	15.27	15.27	15.27	15.27	14.81	15.2	16	15.2	15.2	15.08	14.29	15.08	15.08	12.82	12.82	12.82	12.82	12.8	13.6	13.6	13.6
VcMYB367	45.29	45.29	45.29	45.29	39.6	48.43	46.47	46.47	46.47	46.47	46.47	46.47	52.78	44.83	45.09	45.09	14.29	14.29	14.29	14.29	14.66	14.53	14.53	15.38	15.32	15.32	15.32	15.32	14.5	14.5	14.5	14.5	14.07	14.4	15.2	14.4	14.4	14.29	13.49	14.29	14.29	11.97	11.97	11.97	11.97	12.8	13.6	13.6	13.6
VcMYB389	45.29	45.29	45.29	45.29	39.6	48.43	46.47	46.47	46.47	46.47	46.47	46.47	52.78	44.83	45.09	45.09	14.29	14.29	14.29	14.29	14.66	14.53	14.53	15.38	15.32	15.32	15.32	15.32	14.5	14.5	14.5	14.5	14.07	14.4	15.2	14.4	14.4	14.29	13.49	14.29	14.29	11.97	11.97	11.97	11.97	12.8	13.6	13.6	13.6
VcMYB399	45.29	45.29	45.29	45.29	39.6	48.43	46.47	46.47	46.47	46.47	46.47	46.47	52.78	44.83	45.09	45.09	14.29	14.29	14.29	14.29	14.66	14.53	14.53	15.38	15.32	15.32	15.32	15.32	14.5	14.5	14.5	14.5	14.07	14.4	15.2	14.4	14.4	14.29	13.49	14.29	14.29	11.97	11.97	11.97	11.97	12.8	13.6	13.6	13.6
VcMYB371	45.29	45.29	45.29	45.29	37.58	47.8	45.29	45.29	45.29	45.29	45.29	45.29	51.72	43.68	43.93	43.93	13.64	13.64	13.64	13.64	13.04	12.95	12.95	14.39	14.48	14.48	14.48	14.48	14.38	14.38	14.38	14.38	14.29	14.48	15.17	14.48	14.48	13.61	12.93	13.61	13.61	10.87	10.87	10.87	10.87	11.03	11.72	11.72	11.72
VcMYB188	44.97	44.97	44.97	44.97	37.16	47.47	44.97	44.97	44.97	44.97	44.97	44.97	51.39	43.35	43.6	43.6	15.18	15.18	15.18	15.18	15.52	15.38	15.38	16.24	15.45	15.45	15.45	15.45	15.27	15.27	15.27	15.27	14.93	15.2	16	15.2	15.2	15.08	14.29	15.08	15.08	12.82	12.82	12.82	12.82	12.1	12.9	12.9	12.9
VcMYB394	45.56	45.56	45.56	45.56	37.84	48.1	45.56	45.56	45.56	45.56	45.56	45.56	52.08	43.93	44.19	44.19	15.18	15.18	15.18	15.18	15.52	15.38	15.38	16.24	15.45	15.45	15.45	15.45	15.27	15.27	15.27	15.27	14.93	15.2	16	15.2	15.2	15.08	14.29	15.08	15.08	12.82	12.82	12.82	12.82	12.1	12.9	12.9	12.9
VcMYB400	45.56	45.56	45.56	45.56	37.84	48.1	45.56	45.56	45.56	45.56	45.56	45.56	52.08	43.93	44.19	44.19	15.18	15.18	15.18	15.18	15.52	15.38	15.38	16.24	15.45	15.45	15.45	15.45	15.27	15.27	15.27	15.27	14.93	15.2	16	15.2	15.2	15.08	14.29	15.08	15.08	12.82	12.82	12.82	12.82	12.1	12.9	12.9	12.9
VcMYB255	38.97	38.97	38.97	38.97	36.42	41.67	38.58	38.58	38.58	38.58	38.58	38.58	47.4	37.81	38	38	13.39	13.39	13.39	13.39	13.79	12.82	12.82	13.68	12.5	12.5	12.5	12.5	14.48	14.48	14.48	14.48	12.06	12.8	14.07	13.33	13.33	12.03	12.03	12.03	12.03	12.5	12.5	12.5	12.5	12.4	12.4	12.4	12.4
VcMYB231	38.46	38.46	38.46	38.46	35.8	41.11	38.07	38.07	38.07	38.07	38.07	38.07	46.75	37.31	37.5	37.5	13.39	13.39	13.39	13.39	13.79	12.82	12.82	13.68	11.76	11.76	11.76	11.76	13.79	13.79	13.79	13.79	11.35	12	13.33	12.59	12.59	12.03	12.03	12.03	12.03	12.5	12.5	12.5	12.5	12.4	12.4	12.4	12.4
VcMYB180	38.97	38.97	38.97	38.97	36.42	41.67	38.58	38.58	38.58	38.58	38.58	38.58	47.4	37.81	38	38	13.39	13.39	13.39	13.39	13.79	12.82	12.82	13.68	12.5	12.5	12.5	12.5	14.48	14.48	14.48	14.48	12.06	12.8	14.07	13.33	13.33	12.03	12.03	12.03	12.03	12.5	12.5	12.5	12.5	12.4	12.4	12.4	12.4
VcMYB282	38.97	38.97	38.97	38.97	36.42	41.67	38.58	38.58	38.58	38.58	38.58	38.58	47.4	37.81	38	38	13.39	13.39	13.39	13.39	13.79	12.82	12.82	13.68	12.5	12.5	12.5	12.5	14.48	14.48	14.48	14.48	12.06	12.8	14.07	13.33	13.33	12.03	12.03	12.03	12.03	12.5	12.5	12.5	12.5	12.4	12.4	12.4	12.4
VcMYB122	39.81	40.28	40.28	40.28	34.64	39.39	37.85	37.85	37.85	37.85	37.85	37.85	45.18	38.07	38.25	38.25	13.56	13.56	13.56	13.56	14.75	13.82	13.82	14.63	14.38	14.38	14.38	14.38	13.5	13.5	13.5	13.5	13.75	14.39	15.28	14.58	14.58	15.54	15.54	15.54	15.54	12.8	12.8	12.8	12.8	13.01	13.01	13.01	13.01
VcMYB171	34.39	34.92	34.92	34.92	28.03	35.23	32.81	32.81	32.81	32.81	32.81	32.81	40.28	32.65	32.82	32.82	12.26	12.26	12.26	12.26	13.21	13.08	13.08	13.08	13.48	13.48	13.48	13.48	12.24	12.24	12.24	12.24	13.19	13.79	14.06	14.06	14.06	15.15	15.15	15.15	15.15	11.82	11.82	11.82	11.82	12.31	12.31	12.31	12.31
VcMYB87	39.52	40	40	40	34.46	40.31	37.74	37.74	37.74	37.74	37.74	37.74	45.45	37.96	38.14	38.14	13.56	13.56	13.56	13.56	14.75	13.82	13.82	14.63	15.23	15.23	15.23	15.23	13.58	13.58	13.58	13.58	13.84	14.39	15.38	14.69	14.69	15.54	15.54	15.54	15.54	12.8	12.8	12.8	12.8	13.1	13.1	13.1	13.1
VcMYB207	39.52	40	40	40	34.27	40.1	37.56	37.56	37.56	37.56	37.56	37.56	45.45	37.79	37.96	37.96	13.56	13.56	13.56	13.56	14.75	13.82	13.82	14.63	14.47	14.47	14.47	14.47	13.5	13.5	13.5	13.5	13.12	13.64	14.58	13.89	13.89	16.22	16.22	16.22	16.22	12.8	12.8	12.8	12.8	13.1	13.1	13.1	13.1
VcMYB94	38.69	38.69	38.69	38.69	32.2	37.62	38.42	36.71	36.71	36.71	36.71	36.71	45.12	37.02	37.02	37.02	16.83	16.83	16.83	16.83	17.14	16.04	16.04	16.98	15.6	15.6	15.6	15.6	13.42	13.42	13.42	13.42	14.29	15.65	17.04	16.3	16.3	13.14	13.14	13.14	13.14	11.81	11.81	11.81	11.81	12.33	12.33	12.33	12.33
VcMYB339	38.69	38.69	38.69	38.69	32.77	37.62	37.93	36.71	36.71	36.71	36.71	36.71	45.12	37.02	37.02	37.02	15.84	15.84	15.84	15.84	16.19	15.09	15.09	16.04	14.89	14.89	14.89	14.89	12.75	12.75	12.75	12.75	13.61	14.78	16.3	15.56	15.56	13.14	13.14	13.14	13.14	11.81	11.81	11.81	11.81	12.33	12.33	12.33	12.33
VcMYB349	38.69	38.69	38.69	38.69	32.77	37.62	37.93	36.71	36.71	36.71	36.71	36.71	45.12	37.02	37.02	37.02	15.84	15.84	15.84	15.84	16.19	15.09	15.09	16.04	14.89	14.89	14.89	14.89	12.75	12.75	12.75	12.75	13.61	14.78	16.3	15.56	15.56	13.14	13.14	13.14	13.14	11.81	11.81	11.81	11.81	12.33	12.33	12.33	12.33
VcMYB199	39.2	39.2	39.2	39.2	32.77	38.12	38.92	37.2	37.2	37.2	37.2	37.2	45.73	37.5	37.5	37.5	16.83	16.83	16.83	16.83	17.14	16.04	16.04	16.98	15.6	15.6	15.6	15.6	13.42	13.42	13.42	13.42	14.29	15.65	17.04	16.3	16.3	13.14	13.14	13.14	13.14	11.81	11.81	11.81	11.81	12.33	12.33	12.33	12.33
VcMYB105	41.85	41.3	41.85	41.85	38.22	42.22	42.25	42.25	42.25	42.25	42.25	42.25	47.74	42.02	42.02	42.02	14.14	14.14	14.14	14.14	14.56	13.46	13.46	14.42	13.6	13.6	13.6	13.6	12.03	12.03	12.03	12.03	12	12.39	13.45	12.61	12.61	13.82	13.82	13.82	13.82	11.4	11.4	11.4	11.4	14.06	14.06	14.06	14.06
VcMYB272	41.3	40.76	41.3	41.3	37.58	41.67	41.71	41.71	41.71	41.71	41.71	41.71	47.1	41.49	41.49	41.49	14.14	14.14	14.14	14.14	14.56	13.46	13.46	14.42	13.6	13.6	13.6	13.6	12.03	12.03	12.03	12.03	12	12.39	13.45	12.61	12.61	13.82	13.82	13.82	13.82	11.4	11.4	11.4	11.4	14.06	14.06	14.06	14.06
VcMYB134	39.8	39.8	39.8	39.8	35.8	39.7	39.9	38.65	38.65	38.65	38.65	38.65	45.78	37.98	37.98	37.98	16.5	16.5	16.5	16.5	16.82	15.74	15.74	16.67	19.57	19.57	19.57	19.57	16.67	16.67	16.67	16.67	17.86	16.24	18.66	18.66	18.66	14.71	14.71	14.71	14.71	14.29	14.29	14.29	14.29	18.06	18.06	18.06	18.06
VcMYB268	39.8	39.8	39.8	39.8	35.8	39.7	39.9	38.65	38.65	38.65	38.65	38.65	45.78	37.98	37.98	37.98	16.5	16.5	16.5	16.5	16.82	15.74	15.74	16.67	19.57	19.57	19.57	19.57	16.67	16.67	16.67	16.67	17.86	16.24	18.66	18.66	18.66	14.71	14.71	14.71	14.71	14.29	14.29	14.29	14.29	18.06	18.06	18.06	18.06
VcMYB153	39.8	39.8	39.8	39.8	35.8	39.7	39.9	38.65	38.65	38.65	38.65	38.65	45.78	37.98	37.98	37.98	16.5	16.5	16.5	16.5	16.82	15.74	15.74	16.67	19.57	19.57	19.57	19.57	16.67	16.67	16.67	16.67	17.86	16.24	18.66	18.66	18.66	14.71	14.71	14.71	14.71	14.29	14.29	14.29	14.29	18.06	18.06	18.06	18.06
VcMYB55	39.8	39.8	39.8	39.8	35.23	39.2	39.41	38.16	38.16	38.16	38.16	38.16	45.18	37.5	37.5	37.5	16.5	16.5	16.5	16.5	16.82	15.74	15.74	16.67	19.57	19.57	19.57	19.57	16.67	16.67	16.67	16.67	17.86	16.24	18.66	18.66	18.66	14.71	14.71	14.71	14.71	14.29	14.29	14.29	14.29	18.06	18.06	18.06	18.06
VcMYB409	41.95	41.95	41.95	41.95	36.69	40.58	40.38	40.09	40.09	40.09	40.09	40.09	43.72	40.38	40.38	40.38	14.55	14.55	14.55	14.55	15.79	14.78	14.78	15.65	15.13	15.13	15.13	15.13	14.2	14.2	14.2	14.2	12.66	14.4	14.86	14.19	14.19	13.91	13.91	13.91	13.91	11.45	11.45	11.45	11.45	12.99	12.99	12.99	12.99
VcMYB410	41.95	41.95	41.95	41.95	36.69	40.58	40.38	40.09	40.09	40.09	40.09	40.09	43.72	40.38	40.38	40.38	14.55	14.55	14.55	14.55	15.79	14.78	14.78	15.65	15.13	15.13	15.13	15.13	14.2	14.2	14.2	14.2	12.66	14.4	14.86	14.19	14.19	13.91	13.91	13.91	13.91	11.45	11.45	11.45	11.45	12.99	12.99	12.99	12.99
VcMYB412	41.95	41.95	41.95	41.95	36.69	40.58	40.38	40.09	40.09	40.09	40.09	40.09	43.72	40.38	40.38	40.38	14.55	14.55	14.55	14.55	15.79	14.78	14.78	15.65	15.13	15.13	15.13	15.13	14.2	14.2	14.2	14.2	12.66	14.4	14.86	14.19	14.19	13.91	13.91	13.91	13.91	11.45	11.45	11.45	11.45	12.99	12.99	12.99	12.99
VcMYB418	41.95	41.95	41.95	41.95	36.69	40.58	40.38	40.09	40.09	40.09	40.09	40.09	43.72	40.38	40.38	40.38	14.55	14.55	14.55	14.55	15.79	14.78	14.78	15.65	15.13	15.13	15.13	15.13	14.2	14.2	14.2	14.2	12.66	14.4	14.86	14.19	14.19	13.91	13.91	13.91	13.91	11.45	11.45	11.45	11.45	12.99	12.99	12.99	12.99
VcMYB114	40.93	40.41	40.93	40.93	38	38.78	39.58	38.78	38.78	39.29	39.29	39.29	40.54	38.27	38.27	38.27	17.86	17.86	17.86	17.86	16.38	17.09	17.09	17.95	17.65	17.65	17.65	17.65	16.11	16.11	16.11	16.11	14.86	15.75	16.22	15.54	14.86	16	15.33	16	16	13.95	13.95	13.95	13.95	15.48	15.48	15.48	15.48
VcMYB267	41.75	41.24	41.75	41.75	38.16	38.89	39.69	38.89	38.89	39.39	39.39	39.39	40.54	38.38	38.38	38.38	17.86	17.86	17.86	17.86	16.38	17.09	17.09	17.95	18.06	18.06	18.06	18.06	16.34	16.34	16.34	16.34	15.89	15.75	16.78	16.11	15.44	15.69	15.03	15.69	15.69	13.64	13.64	13.64	13.64	15.82	15.82	15.82	15.82
VcMYB360	41.54	41.03	41.54	41.54	37.91	38.69	39.49	38.69	38.69	39.2	39.2	39.2	40.32	38.19	38.19	38.19	17.86	17.86	17.86	17.86	16.38	17.09	17.09	17.95	17.95	17.95	17.95	17.95	16.34	16.34	16.34	16.34	15.79	15.75	16.67	16	15.33	15.58	14.94	15.58	15.58	13.53	13.53	13.53	13.53	15.72	15.72	15.72	15.72
VcMYB379	40	40.49	40.49	40.49	34.73	39.81	40.78	40.78	40.78	41.26	41.26	41.26	44.07	40.49	40.29	40.29	16.52	16.52	16.52	16.52	17.09	16.95	16.95	16.95	12.69	12.69	12.69	12.69	13.39	13.39	13.39	13.39	12.78	14.29	12.78	12.78	12.78	13.33	13.33	13.33	13.33	13.33	13.33	13.33	13.33	15.94	15.94	15.94	15.94
VcMYB129	42.52	42.99	42.99	42.99	38.07	42.33	43.26	43.26	43.26	43.72	43.72	43.72	46.77	42.99	42.79	42.79	17.39	17.39	17.39	17.39	17.5	17.36	17.36	17.36	11.94	11.94	11.94	11.94	14.62	14.62	14.62	14.62	13.97	14.73	13.97	13.97	13.97	13.04	13.04	13.04	13.04	13.01	13.01	13.01	13.01	15.6	15.6	15.6	16.31
VcMYB130	42.06	42.52	42.52	42.52	37.5	41.86	42.79	42.79	42.79	43.26	43.26	43.26	46.77	42.99	42.79	42.79	17.39	17.39	17.39	17.39	17.5	17.36	17.36	17.36	11.94	11.94	11.94	11.94	14.62	14.62	14.62	14.62	13.97	14.73	13.97	13.97	13.97	13.04	13.04	13.04	13.04	13.01	13.01	13.01	13.01	15.6	15.6	15.6	16.31
VcMYB437	41.57	40.96	40.96	40.96	39.44	42.26	42.51	42.51	42.51	42.51	43.11	43.11	47.26	41.67	41.67	41.67	17.24	17.24	17.24	17.24	17.5	17.36	17.36	16.53	12.86	12.86	12.86	12.86	12.32	12.32	12.32	12.32	13.89	14.06	13.57	13.57	13.57	14.29	14.29	14.29	14.29	16.67	16.67	15.87	15.87	15.49	15.49	15.49	15.49
VcMYB373	37.72	37.72	37.72	37.72	33.11	36.63	36.84	36.84	36.84	37.43	36.84	36.84	40.4	35.26	35.47	35.47	19.64	19.64	19.64	19.64	19.83	20.51	20.51	21.37	16.43	16.43	16.43	16.43	17.02	17.02	17.02	17.02	16.9	18.55	17.52	17.52	17.52	19.08	19.08	19.08	19.08	16.67	16.67	16.67	16.67	19.29	19.29	19.29	19.29
VcMYB203	37.72	37.72	37.72	37.72	31.17	35.03	35.8	35.8	35.8	36.36	35.8	35.8	39.33	34.27	34.46	34.46	16.07	16.07	16.07	16.07	16.38	16.24	16.24	16.24	17.39	17.39	17.39	17.39	18.31	18.31	18.31	18.31	14.38	17.07	16.67	15.94	15.94	21.54	21.54	21.54	21.54	16.28	16.28	16.28	16.28	17.27	17.27	17.27	17.27
VcMYB98	34.41	34.41	34.41	34.41	30	31.79	32.47	32.47	32.47	32.99	32.47	32.47	35.12	31.79	31.79	31.79	16.38	16.38	16.38	16.38	16.67	16.53	16.53	16.53	16.78	16.78	16.78	16.78	17.69	17.69	17.69	17.69	14.57	16.41	16.08	15.38	15.38	20.44	20.44	20.44	20.44	16.28	16.28	16.28	16.28	16.67	16.67	16.67	16.67
VcMYB341	34.41	34.41	34.41	34.41	30	31.79	32.47	32.47	32.47	32.99	32.47	32.47	35.12	31.79	31.79	31.79	16.38	16.38	16.38	16.38	16.67	16.53	16.53	16.53	16.78	16.78	16.78	16.78	17.69	17.69	17.69	17.69	14.57	16.41	16.08	15.38	15.38	20.44	20.44	20.44	20.44	16.28	16.28	16.28	16.28	16.67	16.67	16.67	16.67
VcMYB352	32.18	32.18	32.18	32.18	30	30.24	30.88	30.88	30.88	31.37	30.88	30.88	33.15	30.24	30.24	30.24	16.24	16.24	16.24	16.24	16.39	16.26	16.26	16.26	16.03	16.03	16.03	16.03	16.67	16.67	16.67	16.67	14.19	15.91	15.65	14.97	14.97	20.67	20.67	20.67	20.67	15.91	15.91	15.91	15.91	17.83	17.83	17.83	17.83
VcMYB128	36.56	36.56	36.56	36.56	34.81	36.56	36.56	36.56	36.56	37.1	36.02	36.02	41.56	36.22	36.02	36.02	15.45	15.45	15.45	15.45	14.78	14.66	14.66	14.66	16.39	16.39	16.39	16.39	18.25	19.05	19.05	19.05	18.46	19.51	19.51	19.51	19.51	13.85	13.85	13.85	13.85	13.56	13.56	13.56	13.56	17.69	17.69	17.69	17.69
VcMYB210	36.56	36.56	36.56	36.56	34.81	36.56	36.56	36.56	36.56	37.1	36.02	36.02	41.56	36.22	36.02	36.02	15.45	15.45	15.45	15.45	14.78	14.66	14.66	14.66	16.39	16.39	16.39	16.39	18.25	19.05	19.05	19.05	18.46	19.51	19.51	19.51	19.51	13.85	13.85	13.85	13.85	13.56	13.56	13.56	13.56	17.69	17.69	17.69	17.69
VcMYB90	36.56	36.56	36.56	36.56	34.81	36.56	36.56	36.56	36.56	37.1	36.02	36.02	41.56	36.22	36.02	36.02	15.45	15.45	15.45	15.45	15.65	15.52	15.52	15.52	16.39	16.39	16.39	16.39	18.25	19.05	19.05	19.05	17.69	19.51	18.7	18.7	18.7	13.85	13.85	13.85	13.85	13.56	13.56	13.56	13.56	17.69	17.69	17.69	17.69
VcMYB161	36.56	36.56	36.56	36.56	34.81	36.56	36.56	36.56	36.56	37.1	36.02	36.02	41.56	36.22	36.02	36.02	15.45	15.45	15.45	15.45	14.78	14.66	14.66	14.66	16.39	16.39	16.39	16.39	18.25	19.05	19.05	19.05	18.46	19.51	19.51	19.51	19.51	13.85	13.85	13.85	13.85	13.56	13.56	13.56	13.56	17.69	17.69	17.69	17.69
VcMYB101	37.04	37.04	37.04	37.04	34.18	36.17	36.17	36.17	36.17	36.7	35.64	35.64	40.13	35.83	35.64	35.64	15.18	15.18	15.18	15.18	15.38	16.1	16.1	16.1	15.2	15.2	15.2	15.2	16.54	16.54	16.54	16.54	18.32	18.25	19.05	19.05	19.05	12.12	12.88	12.88	12.88	12.61	12.61	12.61	12.61	13.74	13.74	13.74	13.74
VcMYB197	37.04	37.04	37.04	37.04	34.18	36.17	36.17	36.17	36.17	36.7	35.64	35.64	40.13	35.83	35.64	35.64	14.75	14.75	14.75	14.75	15.15	15.79	15.79	15.79	15.2	15.2	15.2	15.2	16.54	16.54	16.54	16.54	17.33	16.91	18.25	18.38	18.38	11.59	12.32	12.32	12.32	12.8	12.8	12.8	12.8	12.77	12.77	12.77	12.77
VcMYB337	37.04	37.04	37.04	37.04	34.18	36.17	36.17	36.17	36.17	36.7	35.64	35.64	40.13	35.83	35.64	35.64	15.18	15.18	15.18	15.18	15.38	16.1	16.1	16.1	15.2	15.2	15.2	15.2	16.54	16.54	16.54	16.54	18.32	18.25	19.05	19.05	19.05	12.12	12.88	12.88	12.88	12.61	12.61	12.61	12.61	13.74	13.74	13.74	13.74
VcMYB348	37.04	37.04	37.04	37.04	34.18	36.17	36.17	36.17	36.17	36.7	35.64	35.64	40.13	35.83	35.64	35.64	15.18	15.18	15.18	15.18	15.38	16.1	16.1	16.1	15.2	15.2	15.2	15.2	16.54	16.54	16.54	16.54	18.32	18.25	19.05	19.05	19.05	12.12	12.88	12.88	12.88	12.61	12.61	12.61	12.61	13.74	13.74	13.74	13.74
VcMYB27	39.39	39.39	39.39	39.39	35.5	41.09	41.29	41.29	41.29	40.8	40.8	40.8	46.39	41.09	41.09	41.09	18.33	18.33	18.33	18.33	14.17	14.06	14.06	14.84	13.73	13.73	13.73	13.73	12.42	12.42	12.42	12.42	12.8	14.71	12.9	12.9	12.9	14.29	14.29	14.29	14.29	13.57	13.57	13.57	13.57	16.98	16.98	16.98	16.98
VcMYB377	40.98	40.98	40.98	40.98	39.87	40.98	40.98	40.98	40.98	41.53	40.98	40.98	45.4	41.76	41.53	41.53	15.32	15.32	15.32	15.32	14.05	13.93	13.93	13.93	13.87	13.87	13.87	13.87	14.89	14.89	14.89	14.89	13.29	13.85	14.97	14.38	14.38	14.08	14.08	14.08	14.08	12.4	12.4	12.4	12.4	15.75	15.75	15.75	15.75
VcMYB46	35.75	35.75	35.75	35.75	32.62	34.86	34.86	34.86	34.86	34.86	34.86	34.86	38.85	35.63	35.43	35.43	19.64	19.64	19.64	19.64	17.09	16.95	16.95	16.1	17.52	18.25	18.25	18.25	23.02	23.02	23.02	23.02	17.02	17.46	17.16	17.16	17.16	15.75	15.75	15.75	15.75	14.91	14.91	14.91	14.91	18.38	18.38	18.38	18.38
VcMYB93	35.83	35.83	35.83	35.83	29.82	35.71	34.21	34.21	34.21	34.21	34.21	34.21	40.94	34.74	34.74	34.74	16.5	16.5	16.5	16.5	15.6	15.45	15.45	16.36	14.29	14.29	14.29	14.29	17.02	17.02	17.02	17.02	14.09	16.81	15.38	14.73	14.73	13.57	13.57	13.57	13.57	14.29	14.29	14.29	14.29	14.67	14.67	14.67	14.67
VcMYB133	35.83	35.83	35.83	35.83	29.82	35.71	34.21	34.21	34.21	34.21	34.21	34.21	40.94	34.74	34.74	34.74	16.5	16.5	16.5	16.5	15.6	15.45	15.45	16.36	14.29	14.29	14.29	14.29	17.02	17.02	17.02	17.02	14.09	16.81	15.38	14.73	14.73	12.86	12.86	12.86	12.86	14.29	14.29	14.29	14.29	14.67	14.67	14.67	14.67
VcMYB88	42.07	42.07	42.07	42.07	34.15	41.48	41.13	41.13	41.13	41.13	41.13	41.13	42.31	41.13	41.13	41.13	21.88	21.88	21.88	21.88	19.8	19.8	19.8	20.79	16.22	16.22	16.22	16.22	20.91	20.91	20.91	20.91	20.54	20.37	20.54	20.54	20.54	19.82	19.82	19.82	19.82	18.27	18.27	18.27	18.27	22.81	22.81	22.81	22.81
VcMYB214	40.54	40.54	40.54	40.54	32.54	39.86	39.58	39.58	39.58	39.58	39.58	39.58	41.35	39.58	39.58	39.58	21.57	21.57	21.57	21.57	17.7	17.7	17.7	18.58	16.22	16.22	16.22	16.22	20.72	20.72	20.72	20.72	18.25	18.8	19.01	19.17	19.17	18.25	18.25	18.25	18.25	17.65	17.65	17.65	17.65	20.77	20.77	20.77	20.77
VcMYB125	42.07	42.07	42.07	42.07	34.15	41.48	41.13	41.13	41.13	41.13	41.13	41.13	42.31	41.13	41.13	41.13	21.88	21.88	21.88	21.88	19.8	19.8	19.8	20.79	16.22	16.22	16.22	16.22	20.91	20.91	20.91	20.91	20.54	20.37	20.54	20.54	20.54	19.82	19.82	19.82	19.82	18.27	18.27	18.27	18.27	22.81	22.81	22.81	22.81
VcMYB162	41.38	41.38	41.38	41.38	33.33	40.74	40.43	40.43	40.43	40.43	40.43	40.43	42.31	40.43	40.43	40.43	21.88	21.88	21.88	21.88	19.8	19.8	19.8	20.79	16.22	16.22	16.22	16.22	20.91	20.91	20.91	20.91	20.54	20.37	20.54	20.54	20.54	19.82	19.82	19.82	19.82	18.27	18.27	18.27	18.27	22.81	22.81	22.81	22.81
VcMYB281	37.42	37.42	37.42	37.42	30.43	36.2	36.2	36.2	36.2	36.2	36.2	36.2	40.69	36.42	36.2	36.2	16.83	16.83	16.83	16.83	17.92	17.92	17.92	18.87	15.27	14.5	14.5	14.5	16.79	16.79	16.79	16.79	18.32	20.18	19.38	19.38	19.38	16.8	16.8	16.8	16.8	15.45	15.45	15.45	15.45	18.46	18.46	18.46	18.46
VcMYB181	38.27	38.27	38.27	38.27	31.39	37.04	37.04	37.04	37.04	37.04	37.04	37.04	40.69	37.27	37.04	37.04	16.83	16.83	16.83	16.83	17.92	17.92	17.92	18.87	15.27	14.5	14.5	14.5	16.79	16.79	16.79	16.79	18.32	20.18	19.38	19.38	19.38	16.8	16.8	16.8	16.8	15.45	15.45	15.45	15.45	18.46	18.46	18.46	18.46
VcMYB256	38.27	38.27	38.27	38.27	31.39	37.04	37.04	37.04	37.04	37.04	37.04	37.04	40.69	37.27	37.04	37.04	16.83	16.83	16.83	16.83	17.92	17.92	17.92	18.87	15.27	14.5	14.5	14.5	16.79	16.79	16.79	16.79	18.32	20.18	19.38	19.38	19.38	16.8	16.8	16.8	16.8	15.45	15.45	15.45	15.45	18.46	18.46	18.46	18.46
VcMYB29	33.51	33.51	33.51	33.51	28.93	33.51	33.51	33.51	33.51	33.51	33.51	33.51	38.96	35.33	35.14	35.14	18.81	18.81	18.81	18.81	17.92	17.92	17.92	18.87	17.83	17.83	17.83	17.83	20.61	20.61	20.61	20.61	21.21	23.68	22.66	21.88	21.88	18.52	18.52	18.52	18.52	20	20	20	20	20.29	20.29	20.29	20.29
VcMYB30	33.51	33.51	33.51	33.51	28.93	33.51	33.51	33.51	33.51	33.51	33.51	33.51	38.96	35.33	35.14	35.14	18.81	18.81	18.81	18.81	17.92	17.92	17.92	18.87	17.83	17.83	17.83	17.83	20.61	20.61	20.61	20.61	21.21	23.68	22.66	21.88	21.88	18.52	18.52	18.52	18.52	20	20	20	20	20.29	20.29	20.29	20.29
VcMYB69	33.33	33.33	33.33	33.33	28.75	33.33	33.33	33.33	33.33	33.33	33.33	33.33	38.71	35.14	34.95	34.95	18.81	18.81	18.81	18.81	17.76	17.76	17.76	18.69	17.83	17.83	17.83	17.83	20.45	20.45	20.45	20.45	21.05	23.48	22.48	21.71	21.71	18.38	18.38	18.38	18.38	19.83	19.83	19.83	19.83	20.14	20.14	20.14	20.14
VcMYB28	33.88	33.88	33.88	33.88	29.3	33.88	33.88	33.88	33.88	33.88	33.88	33.88	39.47	35.71	35.52	35.52	18.81	18.81	18.81	18.81	18.1	18.1	18.1	19.05	17.83	17.83	17.83	17.83	20.77	20.77	20.77	20.77	21.37	23.89	22.83	22.05	22.05	17.91	17.91	17.91	17.91	19.33	19.33	19.33	19.33	20.44	20.44	20.44	20.44
VcMYB44	32.8	32.8	32.8	32.8	28.75	33.87	33.87	33.87	33.87	33.87	33.87	33.87	39.35	35.68	35.48	35.48	17.82	17.82	17.82	17.82	15.89	15.89	15.89	16.82	16.41	16.41	16.41	16.41	19.08	19.08	19.08	19.08	20.45	22.61	21.09	21.09	21.09	16.3	16.3	16.3	16.3	17.5	17.5	17.5	17.5	18.12	18.12	18.12	18.12
VcMYB5	32.8	32.8	32.8	32.8	28.75	33.87	33.87	33.87	33.87	33.87	33.87	33.87	39.35	35.68	35.48	35.48	17.82	17.82	17.82	17.82	15.89	15.89	15.89	16.82	16.41	16.41	16.41	16.41	19.08	19.08	19.08	19.08	20.45	22.61	21.09	21.09	21.09	16.3	16.3	16.3	16.3	17.5	17.5	17.5	17.5	18.12	18.12	18.12	18.12
VcMYB80	32.8	32.8	32.8	32.8	28.75	33.87	33.87	33.87	33.87	33.87	33.87	33.87	39.35	35.68	35.48	35.48	17.82	17.82	17.82	17.82	15.89	15.89	15.89	16.82	16.41	16.41	16.41	16.41	19.08	19.08	19.08	19.08	20.45	22.61	21.09	21.09	21.09	16.3	16.3	16.3	16.3	17.5	17.5	17.5	17.5	18.12	18.12	18.12	18.12
VcMYB66	32.8	32.8	32.8	32.8	28.75	33.87	33.87	33.87	33.87	33.87	33.87	33.87	39.35	35.68	35.48	35.48	17.82	17.82	17.82	17.82	15.89	15.89	15.89	16.82	16.41	16.41	16.41	16.41	19.08	19.08	19.08	19.08	20.45	22.61	21.09	21.09	21.09	16.3	16.3	16.3	16.3	17.5	17.5	17.5	17.5	18.12	18.12	18.12	18.12
VcMYB247	34.95	34.95	34.95	34.95	29.3	34.97	34.97	34.97	34.97	34.97	34.97	34.97	39.07	36.26	36.07	36.07	19.8	19.8	19.8	19.8	18.87	19.81	19.81	20.75	16.79	16.79	16.79	16.79	20.77	20.77	20.77	20.77	20.93	21.05	22.22	22.22	22.22	16.41	17.19	17.19	17.19	17.7	17.7	17.7	17.7	18.8	18.8	18.8	18.8
VcMYB172	34.95	34.95	34.95	34.95	29.3	34.43	34.43	34.43	34.43	34.43	34.43	34.43	38.41	35.71	35.52	35.52	18.81	18.81	18.81	18.81	17.92	18.87	18.87	19.81	16.79	16.79	16.79	16.79	20.77	20.77	20.77	20.77	20.93	21.05	22.22	22.22	22.22	16.41	17.19	17.19	17.19	17.7	17.7	17.7	17.7	18.8	18.8	18.8	18.8
VcMYB160	34.95	34.95	34.95	34.95	29.3	34.43	34.43	34.43	34.43	34.43	34.43	34.43	38.41	35.71	35.52	35.52	18.81	18.81	18.81	18.81	17.92	18.87	18.87	19.81	16.79	16.79	16.79	16.79	20.77	20.77	20.77	20.77	20.93	21.05	22.22	22.22	22.22	16.41	17.19	17.19	17.19	17.7	17.7	17.7	17.7	18.8	18.8	18.8	18.8
VcMYB357	36.17	36.17	36.17	36.17	27.16	33.51	33.51	33.51	33.51	33.51	33.51	33.51	39.74	34.76	34.57	34.57	18.81	18.81	18.81	18.81	17.92	17.92	17.92	18.87	19.55	19.55	19.55	19.55	20.9	20.9	20.9	20.9	19.4	21.93	20	20	20	18.46	19.23	19.23	19.23	16.52	16.52	16.52	16.52	17.04	17.04	17.04	17.04
VcMYB106	35.64	35.64	35.64	35.64	27.16	32.98	32.98	32.98	32.98	32.98	32.98	32.98	39.07	34.22	34.04	34.04	18.81	18.81	18.81	18.81	17.92	17.92	17.92	18.87	18.8	18.8	18.8	18.8	20	20	20	20	18.66	21.05	19.23	19.23	19.23	17.69	18.46	18.46	18.46	16.52	16.52	16.52	16.52	17.04	17.04	17.04	17.04
VcMYB434	36.17	36.17	36.17	36.17	27.16	33.51	33.51	33.51	33.51	33.51	33.51	33.51	39.74	34.76	34.57	34.57	18.81	18.81	18.81	18.81	17.92	17.92	17.92	18.87	19.55	19.55	19.55	19.55	20.74	20.74	20.74	20.74	18.66	21.93	19.23	19.23	19.23	18.46	19.23	19.23	19.23	16.52	16.52	16.52	16.52	17.04	17.04	17.04	17.04
VcMYB435	36.17	36.17	36.17	36.17	27.16	33.51	33.51	33.51	33.51	33.51	33.51	33.51	39.74	34.76	34.57	34.57	18.81	18.81	18.81	18.81	17.92	17.92	17.92	18.87	19.55	19.55	19.55	19.55	20.74	20.74	20.74	20.74	18.66	21.93	19.23	19.23	19.23	18.46	19.23	19.23	19.23	16.52	16.52	16.52	16.52	17.04	17.04	17.04	17.04
VcMYB67	39.18	39.18	39.18	39.18	33.14	37.04	36.55	36.55	36.55	36.55	36.04	36.04	43.14	36.22	36.04	36.04	17.65	17.65	17.65	17.65	17.76	17.59	17.59	18.52	13.33	13.33	13.33	13.33	14.89	14.89	14.89	14.89	17.24	19.13	16.79	17.56	17.56	14.84	14.84	14.84	14.84	14.29	14.29	14.29	14.29	17.65	17.65	17.65	17.65
VcMYB3	39.18	39.18	39.18	39.18	33.14	37.04	36.55	36.55	36.55	36.55	36.04	36.04	43.14	36.22	36.04	36.04	17.65	17.65	17.65	17.65	17.76	17.59	17.59	18.52	13.33	13.33	13.33	13.33	14.89	14.89	14.89	14.89	17.24	19.13	16.79	17.56	17.56	14.84	14.84	14.84	14.84	14.29	14.29	14.29	14.29	17.65	17.65	17.65	17.65
VcMYB81	38.66	38.66	38.66	38.66	32.57	36.51	36.04	36.04	36.04	36.04	35.53	35.53	42.48	35.71	35.53	35.53	17.65	17.65	17.65	17.65	17.76	17.59	17.59	18.52	13.33	13.33	13.33	13.33	14.89	14.89	14.89	14.89	17.24	19.13	16.79	17.56	17.56	14.84	14.84	14.84	14.84	14.29	14.29	14.29	14.29	17.65	17.65	17.65	17.65
VcMYB42	38.66	38.66	38.66	38.66	32.57	36.51	36.04	36.04	36.04	36.04	35.53	35.53	42.48	35.71	35.53	35.53	17.65	17.65	17.65	17.65	17.76	17.59	17.59	18.52	13.33	13.33	13.33	13.33	14.89	14.89	14.89	14.89	17.24	19.13	16.79	17.56	17.56	14.84	14.84	14.84	14.84	14.29	14.29	14.29	14.29	17.65	17.65	17.65	17.65
VcMYB321	37.77	37.77	37.77	37.77	32.73	36.26	34.74	34.74	34.74	35.26	35.26	35.26	41.67	35.45	35.26	35.26	19.23	19.23	19.23	19.23	18.52	18.35	18.35	19.27	13.53	13.53	13.53	13.53	12.69	12.69	12.69	12.69	14.07	16.24	13.85	14.62	14.62	15.08	15.87	15.87	15.87	13.16	13.16	13.16	13.16	17.42	17.42	17.42	17.42
VcMYB45	37.57	37.57	37.57	37.57	31.93	35.52	34.03	34.03	34.03	34.55	34.55	34.55	40.76	34.74	34.55	34.55	19.23	19.23	19.23	19.23	18.52	18.35	18.35	19.27	12.78	12.78	12.78	12.78	12.69	12.69	12.69	12.69	14.07	16.24	13.85	14.62	14.62	15.87	16.67	16.67	16.67	14.04	14.04	14.04	14.04	18.18	18.18	18.18	18.18
VcMYB333	37.57	37.57	37.57	37.57	32.53	36.07	34.55	34.55	34.55	35.08	35.08	35.08	41.4	35.26	35.08	35.08	19.23	19.23	19.23	19.23	18.52	18.35	18.35	19.27	12.78	12.78	12.78	12.78	12.69	12.69	12.69	12.69	14.07	16.24	13.85	14.62	14.62	15.87	16.67	16.67	16.67	14.04	14.04	14.04	14.04	18.18	18.18	18.18	18.18
VcMYB285	38.86	38.29	38.29	38.29	37.93	41.01	40.45	40.45	40.45	41.01	41.01	41.01	44.97	38.98	38.76	38.76	15.45	15.45	15.45	15.45	15.93	15.79	15.79	15.79	12.5	12.5	12.5	12.5	15.65	15.65	15.65	15.65	12.5	14.05	13.48	13.48	13.48	14.07	14.07	14.07	14.07	14.4	14.4	13.6	13.6	16.78	16.78	16.78	16.78
VcMYB218	41.56	41.56	41.56	41.56	35.88	40	40	40	40	40	40	40	44.2	40.26	40	40	20.56	20.56	20.56	20.56	20.72	20.72	20.72	21.62	14.84	14.84	14.84	14.84	15.04	15.04	15.04	15.04	18.38	19.49	19.05	19.05	19.05	17.36	17.36	17.36	17.36	17.86	17.86	17.86	17.86	20	20	20	20
VcMYB14	41.29	41.29	41.29	41.29	35.61	39.74	39.74	39.74	39.74	39.74	39.74	39.74	43.88	40	39.74	39.74	20.56	20.56	20.56	20.56	20.72	20.72	20.72	21.62	14.84	14.84	14.84	14.84	15.04	15.04	15.04	15.04	18.38	19.49	19.05	19.05	19.05	17.36	17.36	17.36	17.36	17.86	17.86	17.86	17.86	20	20	20	20
VcMYB116	41.29	41.29	41.29	41.29	35.61	39.74	39.74	39.74	39.74	39.74	39.74	39.74	43.17	40	39.74	39.74	20.56	20.56	20.56	20.56	20.72	20.72	20.72	21.62	15.62	15.62	15.62	15.62	15.04	15.04	15.04	15.04	17.65	18.64	18.25	18.25	18.25	17.36	17.36	17.36	17.36	17.86	17.86	17.86	17.86	19.2	19.2	19.2	19.2
VcMYB22	41.94	41.94	41.94	41.94	36.36	40.38	40.38	40.38	40.38	40.38	40.38	40.38	43.88	40.65	40.38	40.38	20.56	20.56	20.56	20.56	20.72	20.72	20.72	21.62	15.62	15.62	15.62	15.62	15.04	15.04	15.04	15.04	17.65	18.64	18.25	18.25	18.25	17.36	17.36	17.36	17.36	17.86	17.86	17.86	17.86	19.2	19.2	19.2	19.2
VcMYB159	43.79	43.79	43.79	43.79	41.73	45.45	46.1	46.1	46.1	46.75	46.1	46.1	47.52	45.1	44.81	44.81	19.27	19.27	19.27	19.27	17.86	17.7	17.7	18.58	16.94	16.94	16.94	16.94	17.29	17.29	17.29	17.29	19.12	20.83	20.33	20.33	20.33	18.7	18.7	18.7	18.7	20	20	20	20	21.31	21.31	21.31	21.31
VcMYB143	43.51	43.51	43.51	43.51	41.41	45.16	45.81	45.81	45.81	46.45	45.81	45.81	47.18	44.81	44.52	44.52	19.27	19.27	19.27	19.27	17.86	17.7	17.7	18.58	16.94	16.94	16.94	16.94	18.05	18.05	18.05	18.05	19.12	20.83	20.33	20.33	20.33	18.7	18.7	18.7	18.7	20	20	20	20	20.49	20.49	20.49	20.49
VcMYB56	43.51	43.51	43.51	43.51	41.41	45.16	45.81	45.81	45.81	46.45	45.81	45.81	47.18	44.81	44.52	44.52	19.27	19.27	19.27	19.27	17.86	17.7	17.7	18.58	16.94	16.94	16.94	16.94	18.05	18.05	18.05	18.05	19.12	20.83	20.33	20.33	20.33	18.7	18.7	18.7	18.7	20	20	20	20	21.31	21.31	21.31	21.31
VcMYB335	40.54	40.54	40.54	40.54	32.94	36.46	37.17	37.17	37.17	36.65	37.17	37.17	42.77	35.23	35.42	35.42	18.49	18.49	18.49	18.49	17.6	17.46	17.46	18.25	13.73	14.38	14.38	14.38	17.42	17.42	17.42	17.42	16.05	15.04	15.89	15.23	15.23	15.33	15.33	15.33	15.33	16.03	16.03	15.27	15.27	16.77	17.42	17.42	17.42
VcMYB424	40	40.48	40.48	40.48	35.79	37.96	38.6	38.6	38.6	38.14	38.6	38.6	46.06	38.25	37.96	37.96	13.16	13.16	13.16	13.16	12.61	12.5	12.5	13.33	12.77	12.77	12.77	12.77	13.67	13.67	13.67	13.67	11.41	11.02	12.23	11.51	11.51	10.87	10.87	10.87	10.87	11.36	11.36	11.36	11.36	12.41	12.41	12.41	12.41
VcMYB50	40.48	40.95	40.95	40.95	35.79	38.43	39.07	39.07	39.07	38.6	39.07	39.07	47.27	38.25	37.96	37.96	13.16	13.16	13.16	13.16	12.61	12.5	12.5	13.33	12.77	12.77	12.77	12.77	13.67	13.67	13.67	13.67	11.41	11.02	12.23	11.51	11.51	10.87	10.87	10.87	10.87	10.61	10.61	10.61	10.61	12.41	12.41	12.41	12.41
VcMYB92	39.67	39.67	39.67	39.67	33.92	39.9	39.9	39.9	39.9	39.38	39.9	39.9	45.45	39.69	39.38	39.38	15.52	15.52	15.52	15.52	14.75	14.63	14.63	15.45	16.78	16.78	16.78	16.78	16.9	16.9	16.9	16.9	14.2	17.07	15.86	15.28	15.28	12.33	12.33	12.33	12.33	13.1	13.1	13.1	13.1	14.91	14.91	14.91	14.91
VcMYB131	40	40	40	40	35.93	40.74	40.74	40.74	40.74	40.21	40.74	40.74	44.81	40.53	40.21	40.21	15.32	15.32	15.32	15.32	15.52	15.38	15.38	15.38	16.08	16.08	16.08	16.08	16.9	16.9	16.9	16.9	14.84	16.95	16.31	15.71	15.71	12.33	12.33	12.33	12.33	13.79	13.79	13.79	13.79	13.92	13.92	13.92	13.92
VcMYB194	34.48	34.48	34.48	34.48	32.84	35.81	35.19	35.17	35.17	34.75	35.17	35.17	42.63	32.91	32.91	32.91	13.56	13.56	13.56	13.56	14.63	14.52	14.52	14.52	12.58	12.58	12.58	12.58	13.16	13.16	13.16	13.16	13.46	14.39	14.77	14.09	14.09	13.01	13.01	13.01	13.01	14.29	14.29	14.29	14.29	14.38	14.38	14.38	14.38
VcMYB398	35.81	35.81	35.81	35.81	33.52	36.67	35.94	35.94	35.94	35.48	35.94	35.94	43.43	33.94	33.94	33.94	13.56	13.56	13.56	13.56	14.63	14.52	14.52	14.52	13.1	13.1	13.1	13.1	13.61	13.61	13.61	13.61	13.51	14.39	14.89	14.18	14.18	13.87	13.87	13.87	13.87	14.52	14.52	14.52	14.52	14.58	14.58	14.58	14.58
VcMYB376	36.04	36.04	36.04	36.04	34.03	36.12	36.32	36.28	36.28	35.84	36.28	36.28	42.63	33.92	33.92	33.92	14.41	14.41	14.41	14.41	14.63	14.52	14.52	14.52	13.25	13.25	13.25	13.25	13.82	13.82	13.82	13.82	14.74	15.15	16.11	15.44	15.44	13.7	13.7	13.7	13.7	15.04	15.04	15.04	15.04	15.03	15.03	15.03	15.03
VcMYB388	34.63	34.63	34.63	34.63	33	36.09	35.78	35.74	35.74	35.32	35.74	35.74	43.16	33.47	33.47	33.47	14.41	14.41	14.41	14.41	15.45	15.32	15.32	15.32	13.16	13.16	13.16	13.16	13.73	13.73	13.73	13.73	14.01	15.15	15.44	14.77	14.77	13.61	13.61	13.61	13.61	14.93	14.93	14.93	14.93	14.94	14.94	14.94	14.94
VcMYB139	50	50	50	50	47.74	51.93	53.04	52.36	52.36	51.93	52.36	52.36	61.96	51.93	51.93	51.93	14.78	14.78	14.78	14.78	14.17	14.05	14.05	14.88	12.99	12.99	12.99	12.99	12.26	12.26	12.26	12.26	11.95	12.4	12.67	12	12	12.75	12.75	13.42	13.42	14.71	14.71	14.71	14.71	12.82	12.82	12.82	12.82
VcMYB155	50	50	50	50	47.74	51.93	53.04	52.36	52.36	51.93	52.36	52.36	61.96	51.93	51.93	51.93	14.78	14.78	14.78	14.78	14.17	14.05	14.05	14.88	12.99	12.99	12.99	12.99	12.26	12.26	12.26	12.26	11.95	12.4	12.67	12	12	12.75	12.75	13.42	13.42	14.71	14.71	14.71	14.71	12.82	12.82	12.82	12.82
VcMYB257	55.02	55.02	55.46	55.46	47.26	54.47	54.98	54.27	54.27	53.85	53.85	53.85	64.86	53.62	53.19	53.19	15.13	15.13	15.13	15.13	14.52	14.4	14.4	15.2	12.42	12.42	12.42	12.42	11.11	11.11	11.11	11.11	11.45	12.78	12.1	11.46	11.46	14.1	14.1	14.1	14.1	14.69	14.69	14.69	14.69	15.95	15.95	15.95	15.95
VcMYB182	55.02	55.02	55.46	55.46	47.26	54.47	54.98	54.27	54.27	53.85	53.85	53.85	64.86	53.62	53.19	53.19	15.13	15.13	15.13	15.13	14.52	14.4	14.4	15.2	12.42	12.42	12.42	12.42	11.11	11.11	11.11	11.11	12.05	12.78	12.74	12.1	12.1	14.1	14.1	14.1	14.1	15.38	15.38	15.38	15.38	15.95	15.95	15.95	15.95
VcMYB229	55.02	55.02	55.46	55.46	47.26	54.47	54.98	54.27	54.27	53.85	53.85	53.85	64.86	53.62	53.19	53.19	15.13	15.13	15.13	15.13	14.52	14.4	14.4	15.2	12.42	12.42	12.42	12.42	11.11	11.11	11.11	11.11	12.05	12.78	12.74	12.1	12.1	14.1	14.1	14.1	14.1	15.38	15.38	15.38	15.38	15.95	15.95	15.95	15.95
VcMYB17	44.33	44.33	44.33	44.33	38.04	42.18	42.38	42.38	42.38	41.9	42.38	42.38	50.3	41.98	42.18	42.18	14.68	14.68	14.68	14.68	18.42	17.39	17.39	18.26	14.57	14.57	14.57	14.57	12.58	12.58	12.58	12.58	12.99	16.26	13.7	13.01	13.7	14.58	14.58	14.58	14.58	12.69	12.69	12.69	12.69	12.42	12.42	12.42	11.76
VcMYB209	38.98	38.42	38.98	38.98	35.71	40.88	40.33	40.33	40.33	39.78	40.33	40.33	46.58	38.67	38.67	38.67	15.74	15.74	15.74	15.74	14.16	14.04	14.04	14.04	14.29	14.29	14.29	14.29	15.38	15.38	15.38	15.38	16.08	17.21	18.38	17.65	17.65	13.39	13.39	13.39	13.39	13.45	13.45	13.45	13.45	13.77	13.77	13.77	13.77
VcMYB216	38.98	38.42	38.98	38.98	35.71	40.88	40.33	40.33	40.33	39.78	40.33	40.33	46.58	38.67	38.67	38.67	15.74	15.74	15.74	15.74	14.16	14.04	14.04	14.04	14.29	14.29	14.29	14.29	15.38	15.38	15.38	15.38	16.08	17.21	18.38	17.65	17.65	13.39	13.39	13.39	13.39	13.45	13.45	13.45	13.45	13.77	13.77	13.77	13.77
VcMYB327	43.17	43.17	43.17	43.17	41.61	45.45	44.92	44.92	44.92	44.39	44.92	44.92	50.98	43.85	43.85	43.85	16.82	16.82	16.82	16.82	20.54	21.24	21.24	21.24	14.29	14.29	14.29	14.29	16.78	16.08	16.08	16.08	16.08	18.18	19.12	18.38	18.38	16.79	16.79	16.79	16.79	14.29	14.29	14.29	14.29	14.79	14.79	14.79	14.79
VcMYB323	43.17	43.17	43.17	43.17	41.61	45.45	44.92	44.92	44.92	44.39	44.92	44.92	50.98	43.85	43.85	43.85	16.82	16.82	16.82	16.82	20.54	21.24	21.24	21.24	14.29	14.29	14.29	14.29	16.78	16.08	16.08	16.08	16.08	18.18	19.12	18.38	18.38	16.79	16.79	16.79	16.79	14.29	14.29	14.29	14.29	14.79	14.79	14.79	14.79
VcMYB52	43.17	43.17	43.17	43.17	41.61	45.45	44.92	44.92	44.92	44.39	44.92	44.92	50.98	43.85	43.85	43.85	16.82	16.82	16.82	16.82	20.54	21.24	21.24	21.24	14.29	14.29	14.29	14.29	16.78	16.08	16.08	16.08	16.08	18.18	19.12	18.38	18.38	16.79	16.79	16.79	16.79	14.29	14.29	14.29	14.29	14.79	14.79	14.79	14.79
VcMYB407	43.17	43.17	43.17	43.17	41.61	45.45	44.92	44.92	44.92	44.39	44.92	44.92	50.98	43.85	43.85	43.85	16.82	16.82	16.82	16.82	20.54	21.24	21.24	21.24	14.29	14.29	14.29	14.29	16.78	16.08	16.08	16.08	16.08	18.18	19.12	18.38	18.38	16.79	16.79	16.79	16.79	14.29	14.29	14.29	14.29	14.79	14.79	14.79	14.79
VcMYB82	38.3	38.3	38.3	38.3	37.2	38.97	39.18	39.18	39.18	39.18	39.18	39.18	44.94	37.24	37.95	37.44	17.39	17.39	17.39	17.39	16.67	16.53	16.53	15.7	16.34	16.34	16.34	16.34	16.67	16.67	16.67	16.67	16.03	19.38	17.57	16.89	16.89	15.97	15.97	15.97	15.97	15.04	15.04	15.04	15.04	14.19	14.19	14.19	14.19
VcMYB2	37.57	37.57	37.57	37.57	38.89	40.21	40.41	40.41	40.41	39.9	40.41	40.41	44.65	38.46	39.18	38.66	15.65	15.65	15.65	15.65	15	14.88	14.88	14.05	14.29	14.29	14.29	14.29	15.38	15.38	15.38	15.38	14.74	17.05	16.89	16.89	16.89	14.48	14.48	14.48	14.48	12.69	12.69	12.69	12.69	13.46	13.46	13.46	13.46
VcMYB63	37.57	37.57	37.57	37.57	38.89	40.21	40.41	40.41	40.41	39.9	40.41	40.41	44.65	38.46	39.18	38.66	15.65	15.65	15.65	15.65	15	14.88	14.88	14.05	14.29	14.29	14.29	14.29	16.03	16.03	16.03	16.03	15.38	17.83	17.57	17.57	17.57	15.17	15.17	15.17	15.17	13.43	13.43	13.43	13.43	13.46	13.46	13.46	13.46
VcMYB83	37.57	37.57	37.57	37.57	38.89	40.21	40.41	40.41	40.41	39.9	40.41	40.41	44.65	38.46	39.18	38.66	15.65	15.65	15.65	15.65	15	14.88	14.88	14.05	14.29	14.29	14.29	14.29	16.03	16.03	16.03	16.03	15.38	17.83	17.57	17.57	17.57	15.17	15.17	15.17	15.17	13.43	13.43	13.43	13.43	13.46	13.46	13.46	13.46
VcMYB41	37.57	37.57	37.57	37.57	38.89	40.21	40.41	40.41	40.41	39.9	40.41	40.41	44.65	38.46	39.18	38.66	16.52	16.52	16.52	16.52	15.83	15.7	15.7	14.88	14.94	14.94	14.94	14.94	16.67	16.67	16.67	16.67	16.03	18.6	18.24	18.24	18.24	15.86	15.86	15.86	15.86	14.18	14.18	14.18	14.18	14.1	14.1	14.1	14.1
VcMYB413	42.06	42.06	42.06	42.06	40.11	40.99	41.1	40.99	40.99	40.54	40.99	40.99	43.2	38.57	39.01	38.57	15.83	15.83	15.83	15.83	15.32	15.2	15.2	15.2	16.77	16.77	16.77	16.77	16.25	16.25	16.25	16.25	13.77	14.08	16.03	15.38	15.38	14.56	15.19	15.19	15.19	15.07	15.07	15.07	15.07	13.92	13.92	13.92	13.92
VcMYB427	42.06	42.06	42.06	42.06	40.11	40.99	41.1	40.99	40.99	40.54	40.99	40.99	43.2	38.57	39.01	38.57	15.83	15.83	15.83	15.83	15.32	15.2	15.2	15.2	16.77	16.77	16.77	16.77	16.25	16.25	16.25	16.25	13.77	14.08	16.03	15.38	15.38	14.56	15.19	15.19	15.19	15.07	15.07	15.07	15.07	13.92	13.92	13.92	13.92
VcMYB432	42.06	42.06	42.06	42.06	40.11	40.99	41.1	40.99	40.99	40.54	40.99	40.99	43.2	38.57	39.01	38.57	15.83	15.83	15.83	15.83	15.32	15.2	15.2	15.2	16.77	16.77	16.77	16.77	16.25	16.25	16.25	16.25	13.77	14.08	16.03	15.38	15.38	14.56	15.19	15.19	15.19	15.07	15.07	15.07	15.07	13.92	13.92	13.92	13.92
VcMYB4	42.06	42.06	42.06	42.06	40.11	40.99	41.1	40.99	40.99	40.54	40.99	40.99	43.2	38.57	39.01	38.57	15.83	15.83	15.83	15.83	15.32	15.2	15.2	15.2	16.77	16.77	16.77	16.77	16.25	16.25	16.25	16.25	13.77	14.08	16.03	15.38	15.38	14.56	15.19	15.19	15.19	15.07	15.07	15.07	15.07	13.92	13.92	13.92	13.92
VcMYB58	37.91	37.91	38.39	37.91	32.99	36.82	37.04	36.36	36.36	36.82	36.82	36.82	40	35.59	35.29	35.29	17.5	17.5	17.5	17.5	16.94	16.8	16.8	16.8	16.15	16.15	16.15	16.15	15.24	15.24	15.24	15.24	17.71	18.88	18.9	18.29	18.9	15.24	15.24	15.24	15.24	14.47	14.47	14.47	14.47	16.27	16.27	16.27	16.27
VcMYB253	44.44	44.44	44.44	44.44	41.83	43.72	44.51	44.51	44.51	43.96	44.51	44.51	47.59	43.17	42.62	43.17	15.32	15.32	15.32	15.32	14.96	14.84	14.84	15.62	11.69	11.69	11.69	11.69	12.99	12.99	12.99	12.99	15.48	14.89	15.44	14.77	14.77	14.47	14.47	14.47	14.47	14.07	14.07	14.07	14.07	13.82	13.82	13.82	13.82
VcMYB436	37.21	37.21	37.21	37.21	36.07	37.33	37.33	37.33	37.33	36.87	37.33	37.33	44.71	36.24	36.24	36.24	16.67	16.67	16.67	16.67	16.92	16.79	16.79	17.56	14.48	14.48	14.48	14.48	14.29	14.29	14.29	14.29	13.86	16.79	16.55	15.86	15.86	14.67	14.67	14.67	14.67	14.81	14.81	14.81	14.81	15.58	15.58	15.58	15.58
VcMYB51	37.21	37.21	37.21	37.21	36.07	37.33	37.33	37.33	37.33	36.87	37.33	37.33	44.71	36.24	36.24	36.24	16.81	16.81	16.81	16.81	16.26	16.13	16.13	16.94	13.79	13.79	13.79	13.79	13.64	13.64	13.64	13.64	13.21	16.06	15.86	15.17	15.17	13.89	13.89	13.89	13.89	13.95	13.95	13.95	13.95	15.17	15.17	15.17	15.17
VcMYB408	40.74	40.74	40.74	40.74	36.56	38.99	38.71	38.18	38.18	37.73	38.64	38.18	45.45	38.91	38.91	38.91	16.39	16.39	16.39	16.39	15.87	15.75	15.75	16.54	13.29	13.29	13.29	13.29	12.88	12.88	12.88	12.88	12.73	15.94	14.74	14.1	14.1	12.82	12.82	12.82	12.82	13.48	13.48	14.18	13.48	14.38	14.38	14.38	14.38
VcMYB47	40.91	40.91	40.91	40.91	36.13	38.57	38.74	38.22	38.22	37.78	38.67	38.22	46.02	38.5	38.5	38.5	16.39	16.39	16.39	16.39	15.87	15.75	15.75	16.54	13.29	13.29	13.29	13.29	12.88	12.88	12.88	12.88	12.73	15.94	14.74	14.1	14.1	12.82	12.82	12.82	12.82	13.48	13.48	14.18	13.48	14.38	14.38	14.38	14.38
VcMYB328	40.91	40.91	40.91	40.91	36.13	38.57	38.74	38.22	38.22	37.78	38.67	38.22	46.02	38.5	38.5	38.5	15.57	15.57	15.57	15.57	15.08	14.96	14.96	15.75	13.29	13.29	13.29	13.29	12.88	12.88	12.88	12.88	12.73	15.94	15.38	14.74	14.74	12.82	12.82	12.82	12.82	13.48	13.48	14.18	13.48	14.38	14.38	14.38	14.38
VcMYB324	40.91	40.91	40.91	40.91	36.13	38.57	38.74	38.22	38.22	37.78	38.67	38.22	46.02	38.5	38.5	38.5	14.75	14.75	14.75	14.75	15.08	14.96	14.96	15.75	13.29	13.29	13.29	13.29	12.88	12.88	12.88	12.88	12.73	15.94	15.38	14.74	14.74	12.82	12.82	12.82	12.82	13.48	13.48	14.18	13.48	13.75	13.75	13.75	13.75
VcMYB70	37.91	37.91	37.91	37.91	32.99	37.61	38.03	37.79	37.79	37.33	37.79	37.79	47.85	36.99	37.16	37.16	14.66	14.66	14.66	14.66	13.33	13.22	13.22	14.05	12.67	12.67	12.67	12.67	12.34	12.34	12.34	12.34	15.29	15.62	17.22	16.56	16.56	12.08	12.08	12.08	12.08	12.14	12.14	12.14	12.14	11.39	11.39	11.39	11.39
VcMYB309	37.91	37.91	37.91	37.91	32.99	37.61	38.03	37.79	37.79	37.33	37.79	37.79	47.85	36.99	37.16	37.16	14.66	14.66	14.66	14.66	13.33	13.22	13.22	14.05	12	12	12	12	11.69	11.69	11.69	11.69	14.65	14.84	16.56	15.89	15.89	11.41	11.41	11.41	11.41	12.14	12.14	12.14	12.14	10.76	10.76	10.76	10.76
VcMYB31	37.91	37.91	37.91	37.91	32.99	37.61	38.03	37.79	37.79	37.33	37.79	37.79	47.85	36.99	37.16	37.16	14.66	14.66	14.66	14.66	13.33	13.22	13.22	14.05	12.67	12.67	12.67	12.67	12.34	12.34	12.34	12.34	15.29	15.62	17.22	16.56	16.56	12.08	12.08	12.08	12.08	12.14	12.14	12.14	12.14	11.39	11.39	11.39	11.39
VcMYB217	37.66	37.66	37.66	37.66	34.45	36.93	37.24	36.63	36.63	36.21	36.63	36.63	44.15	36.48	36.48	36.48	14.5	14.5	14.5	14.5	12.5	12.41	12.41	13.14	10.78	10.78	10.78	10.78	10.86	10.86	10.86	10.86	14.24	13.33	15.22	14.78	14.78	10.53	10.53	10.53	10.53	11.54	11.54	11.54	11.54	12.71	12.71	12.71	12.71
VcMYB170	37.66	37.66	37.66	37.66	34.45	36.93	37.24	36.63	36.63	36.21	36.63	36.63	44.15	36.48	36.48	36.48	14.5	14.5	14.5	14.5	12.95	12.86	12.86	13.57	11.38	11.38	11.38	11.38	10.86	10.86	10.86	10.86	13.2	12.42	14.23	13.81	13.81	10.53	10.53	10.53	10.53	11.54	11.54	11.54	11.54	12.71	12.71	12.71	12.71
VcMYB85	37.24	37.24	37.24	37.24	34.45	36.51	36.82	36.21	36.21	35.8	36.21	36.21	43.62	36.07	36.07	36.07	15.57	15.57	15.57	15.57	13.49	13.39	13.39	14.17	11.38	11.38	11.38	11.38	10.86	10.86	10.86	10.86	12.99	13.1	14.88	14.29	14.29	10.91	10.91	10.91	10.91	12	12	12	12	12.87	12.87	12.87	12.87
VcMYB120	37.66	37.66	37.66	37.66	34.45	36.93	37.24	36.63	36.63	36.21	36.63	36.63	44.15	36.48	36.48	36.48	15.57	15.57	15.57	15.57	13.49	13.39	13.39	14.17	11.38	11.38	11.38	11.38	10.86	10.86	10.86	10.86	12.99	13.1	14.88	14.29	14.29	10.91	10.91	10.91	10.91	12	12	12	12	12.87	12.87	12.87	12.87
VcMYB225	40	40	40	40	36.79	39.91	41.05	40.34	40.34	39.91	39.91	39.91	45.79	39.91	40.34	39.91	16.95	16.95	16.95	16.95	15.45	15.32	15.32	16.13	14	14	14	14	15.43	15.43	15.43	15.43	16.17	14.79	16.99	16.34	16.99	14.01	14.01	14.01	14.01	13.14	13.14	13.14	13.14	16.03	16.03	16.03	16.03
VcMYB119	40	40	40	40	36.79	39.91	41.05	40.34	40.34	39.91	39.91	39.91	45.79	39.91	40.34	39.91	16.95	16.95	16.95	16.95	15.45	15.32	15.32	16.13	14	14	14	14	15.43	15.43	15.43	15.43	16.17	14.79	16.99	16.34	16.99	14.01	14.01	14.01	14.01	13.14	13.14	13.14	13.14	16.03	16.03	16.03	16.03
VcMYB286	40.09	40.09	40.09	40.09	37.7	39.29	39.55	39.46	39.46	39.01	39.46	39.46	45.95	38.84	38.84	38.84	15.97	15.97	15.97	15.97	14.52	14.4	14.4	15.2	13.64	13.64	13.64	13.64	13.94	13.94	13.94	13.94	14.29	14.18	17.76	17.11	17.11	12.42	12.42	12.42	12.42	14.93	14.93	14.93	14.93	13.46	13.46	13.46	13.46
VcMYB179	40.09	40.09	40.09	40.09	37.7	39.29	39.55	39.46	39.46	39.01	39.46	39.46	45.95	38.84	38.84	38.84	15.97	15.97	15.97	15.97	14.52	14.4	14.4	15.2	13.64	13.64	13.64	13.64	13.94	13.94	13.94	13.94	14.29	14.18	17.76	17.11	17.11	12.42	12.42	12.42	12.42	14.93	14.93	14.93	14.93	13.46	13.46	13.46	13.46
VcMYB227	40.09	40.09	40.09	40.09	37.7	39.29	39.55	39.46	39.46	39.01	39.46	39.46	45.95	38.84	38.84	38.84	15.57	15.57	15.57	15.57	14.06	13.95	13.95	14.73	13.64	13.64	13.64	13.64	14.55	14.55	14.55	14.55	14.45	14.49	18.06	17.42	17.42	12.26	12.26	12.26	12.26	15.44	15.44	15.44	15.44	13.75	13.75	13.75	13.75
VcMYB261	40.09	40.09	40.09	40.09	37.7	39.29	39.55	39.46	39.46	39.01	39.46	39.46	45.95	38.84	38.84	38.84	15.97	15.97	15.97	15.97	14.52	14.4	14.4	15.2	13.64	13.64	13.64	13.64	13.94	13.94	13.94	13.94	14.29	14.18	17.76	17.11	17.11	12.42	12.42	12.42	12.42	14.93	14.93	14.93	14.93	13.46	13.46	13.46	13.46
VcMYB340	36.94	36.94	36.49	36.94	31.75	35.75	35.62	35.43	35.43	34.98	34.98	34.98	41.27	35.27	34.82	34.82	15.13	15.13	15.13	15.13	16.13	16	16	16.8	13.92	13.92	13.92	13.92	15.66	15.66	15.66	15.66	15.66	16.2	15.38	15.38	15.38	14.47	14.47	14.47	14.47	12.86	12.86	12.86	12.86	13.5	13.5	13.5	13.5
VcMYB95	36.94	36.94	36.49	36.94	31.75	35.75	35.62	35.43	35.43	34.98	34.98	34.98	41.27	35.27	34.82	34.82	15.13	15.13	15.13	15.13	16.94	16.8	16.8	17.6	13.92	13.92	13.92	13.92	15.66	15.66	15.66	15.66	16.27	16.9	15.38	16.03	16.03	14.47	14.47	14.47	14.47	12.86	12.86	12.86	12.86	13.5	13.5	13.5	13.5
VcMYB198	36.94	36.94	36.49	36.94	31.75	35.75	35.62	35.43	35.43	34.98	34.98	34.98	41.27	35.27	34.82	34.82	15.13	15.13	15.13	15.13	16.94	16.8	16.8	17.6	13.92	13.92	13.92	13.92	15.66	15.66	15.66	15.66	16.27	16.9	15.38	16.03	16.03	14.47	14.47	14.47	14.47	12.86	12.86	12.86	12.86	13.5	13.5	13.5	13.5
VcMYB351	36.94	36.94	36.49	36.94	31.75	35.75	35.62	35.43	35.43	34.98	34.98	34.98	41.27	35.27	34.82	34.82	15.13	15.13	15.13	15.13	16.94	16.8	16.8	17.6	13.92	13.92	13.92	13.92	15.66	15.66	15.66	15.66	16.27	16.9	15.38	16.03	16.03	14.47	14.47	14.47	14.47	12.86	12.86	12.86	12.86	13.5	13.5	13.5	13.5
VcMYB329	40.37	40.37	40.37	40.37	37.08	39.35	38.89	38.99	38.99	38.53	38.99	38.99	45.45	38.81	38.36	38.36	17.65	17.65	17.65	17.65	16.13	16	16	16.8	17.01	17.01	17.01	17.01	14.74	14.74	14.74	14.74	16.23	17.04	16.89	16.22	16.22	15.54	15.54	15.54	15.54	13.95	13.95	13.95	13.95	13.07	13.07	13.07	13.07
VcMYB322	39.91	39.91	39.91	39.91	37.08	39.35	38.89	38.99	38.99	38.53	38.99	38.99	45.45	38.81	38.36	38.36	17.65	17.65	17.65	17.65	16.13	16	16	16.8	17.01	17.01	17.01	17.01	14.1	14.1	14.1	14.1	15.58	17.04	16.22	15.54	15.54	15.54	15.54	15.54	15.54	13.95	13.95	13.95	13.95	13.07	13.07	13.07	13.07
VcMYB334	39.45	39.45	39.45	39.45	37.08	38.89	38.43	38.53	38.53	38.07	38.53	38.53	44.92	38.36	37.9	37.9	17.65	17.65	17.65	17.65	16.13	16	16	16.8	17.01	17.01	17.01	17.01	14.1	14.1	14.1	14.1	15.58	17.04	16.22	15.54	15.54	15.54	15.54	15.54	15.54	13.95	13.95	13.95	13.95	13.07	13.07	13.07	13.07
VcMYB54	40.37	40.37	40.37	40.37	37.08	39.35	38.89	38.99	38.99	38.53	38.99	38.99	45.45	38.81	38.36	38.36	17.65	17.65	17.65	17.65	16.13	16	16	16.8	17.01	17.01	17.01	17.01	14.1	14.1	14.1	14.1	15.58	17.04	16.22	15.54	15.54	15.54	15.54	15.54	15.54	13.95	13.95	13.95	13.95	13.07	13.07	13.07	13.07
VcMYB49	36.67	36.67	36.67	36.67	32.62	35.78	35.51	35.94	35.94	35.48	36.41	36.41	40.32	35.78	35.32	35.32	16.39	16.39	16.39	16.39	15.87	15.75	15.75	16.54	14.39	14.39	14.39	14.39	16.33	16.33	16.33	16.33	14.29	17.16	15.86	15.28	15.28	13.46	12.82	13.46	13.46	15.28	15.28	15.28	15.28	17.83	17.83	17.83	17.83
VcMYB320	37.02	37.02	37.02	37.02	32.97	36.11	35.85	36.28	36.28	35.81	36.74	36.74	40.76	36.11	35.65	35.65	16.39	16.39	16.39	16.39	15.87	15.75	15.75	16.54	14.39	14.39	14.39	14.39	16.33	16.33	16.33	16.33	14.29	17.16	15.86	15.28	15.28	13.46	12.82	13.46	13.46	15.28	15.28	15.28	15.28	17.83	17.83	17.83	17.83
VcMYB332	36.84	36.84	36.84	36.84	32.8	35.94	35.68	36.11	36.11	35.65	36.57	36.57	40.54	35.94	35.48	35.48	16.39	16.39	16.39	16.39	15.75	15.62	15.62	16.41	14.39	14.39	14.39	14.39	16.22	16.22	16.22	16.22	14.19	17.04	15.75	15.17	15.17	13.38	12.74	13.38	13.38	15.86	15.86	15.86	15.86	18.35	18.35	18.35	18.35
VcMYB421	36.84	36.84	36.84	36.84	32.8	35.94	35.68	36.11	36.11	35.65	36.57	36.57	40.54	35.94	35.48	35.48	16.39	16.39	16.39	16.39	15.75	15.62	15.62	16.41	14.39	14.39	14.39	14.39	16.22	16.22	16.22	16.22	14.19	17.04	15.75	15.17	15.17	13.38	12.74	13.38	13.38	15.86	15.86	15.86	15.86	17.72	17.72	17.72	17.72
VcMYB91	40.43	40.43	40.43	40.43	36.31	40.62	40.43	40.84	40.84	40.31	41.36	41.36	46.01	40.1	40.1	40.1	15.83	15.83	15.83	15.83	16	15.87	15.87	16.67	14.39	14.39	14.39	14.39	14.58	14.58	14.58	14.58	14.86	17.42	17.27	15.94	15.94	13.1	13.1	13.1	13.1	15.44	15.44	15.44	15.44	17.01	17.01	17.01	17.01
VcMYB132	40.43	40.43	40.43	40.43	36.31	40.62	40.43	40.84	40.84	40.31	41.36	41.36	46.01	40.1	40.1	40.1	15.83	15.83	15.83	15.83	16	15.87	15.87	16.67	14.39	14.39	14.39	14.39	14.58	14.58	14.58	14.58	14.86	17.42	17.27	15.94	15.94	13.1	13.1	13.1	13.1	15.44	15.44	15.44	15.44	17.01	17.01	17.01	17.01
VcMYB378	40.43	40.43	40.43	40.43	36.31	40.62	40.43	40.84	40.84	40.31	41.36	41.36	46.01	40.1	40.1	40.1	15.83	15.83	15.83	15.83	16	15.87	15.87	16.67	14.39	14.39	14.39	14.39	14.58	14.58	14.58	14.58	14.86	17.42	17.27	15.94	15.94	13.1	13.1	13.1	13.1	15.44	15.44	15.44	15.44	17.01	17.01	17.01	17.01
VcMYB355	42.72	42.25	42.72	42.25	39.9	42.86	43.19	43.98	43.98	43.52	43.98	43.98	48.37	42.2	42.4	42.4	15.13	15.13	15.13	15.13	14.52	14.4	14.4	15.2	14.29	14.29	14.29	14.29	15.03	15.03	15.03	15.03	13.58	15.33	14.56	14.01	14.01	14.38	14.38	14.38	14.38	12.67	12.67	12.67	12.67	14.62	14.04	14.62	14.04
VcMYB102	42.25	41.78	42.25	41.78	39.38	42.4	42.72	43.52	43.52	43.06	43.52	43.52	47.83	41.74	41.94	41.94	15.65	15.65	15.65	15.65	15.13	15	15	15.83	14.29	14.29	14.29	14.29	15.03	15.03	15.03	15.03	14.01	15.44	14.65	14.01	14.01	14.77	14.77	14.77	14.77	12.95	12.95	12.95	12.95	15	14.38	15	14.38
VcMYB344	42.72	42.25	42.72	42.25	39.9	42.86	43.19	43.98	43.98	43.52	43.98	43.98	48.37	42.2	42.4	42.4	15.65	15.65	15.65	15.65	15.13	15	15	15.83	14.29	14.29	14.29	14.29	15.03	15.03	15.03	15.03	14.01	15.44	14.65	14.01	14.01	14.77	14.77	14.77	14.77	12.95	12.95	12.95	12.95	15	14.38	15	14.38
VcMYB59	41.67	41.67	42.16	41.67	36.63	40.19	40.38	40.38	40.38	39.9	40.38	40.38	43.32	41.63	41.63	41.63	11.72	11.72	11.72	11.72	13.14	13.04	13.04	13.77	16.08	16.08	16.08	16.08	16.78	16.78	16.78	16.78	15.95	16.67	17.42	16.88	16.88	14.38	14.38	14.38	14.38	13.48	13.48	13.48	13.48	14.01	14.01	14.01	14.01
VcMYB136	41.67	41.67	42.16	41.67	36.63	40.19	40.38	40.38	40.38	39.9	40.38	40.38	43.32	41.63	41.63	41.63	12.5	12.5	12.5	12.5	13.87	13.77	13.77	14.49	16.78	16.78	16.78	16.78	17.48	17.48	17.48	17.48	16.56	17.36	18.06	17.53	17.53	15.03	15.03	15.03	15.03	14.18	14.18	14.18	14.18	14.65	14.65	14.65	14.65
VcMYB157	41.67	41.67	42.16	41.67	36.63	40.19	40.38	40.38	40.38	39.9	40.38	40.38	43.32	41.63	41.63	41.63	11.51	11.51	11.51	11.51	13.42	13.33	13.33	14	16.03	16.03	16.03	16.03	16.67	16.67	16.67	16.67	15.52	16.13	16.87	16.36	16.36	13.86	13.86	13.86	13.86	12.99	12.99	12.99	12.99	13.53	13.53	13.53	13.53
VcMYB368	41.01	41.01	40.09	40.55	33.86	38.57	38.99	38.74	38.74	38.29	38.74	38.74	43.46	38.39	38.12	38.12	17.95	17.95	17.95	17.95	14.88	14.75	14.75	15.57	14.48	15.17	15.17	15.17	15.33	15.33	15.33	15.33	15.54	16.54	16.22	15.54	15.54	15.6	14.89	15.6	15.6	14.62	14.62	14.62	14.62	14.38	14.38	14.38	14.38
VcMYB387	41.01	41.01	40.09	40.55	33.86	38.57	38.99	38.74	38.74	38.29	38.74	38.74	43.46	37.95	38.12	38.12	17.09	17.09	17.09	17.09	14.88	14.75	14.75	15.57	14.48	15.17	15.17	15.17	15.33	15.33	15.33	15.33	15.54	16.54	16.22	15.54	15.54	14.89	14.89	14.89	14.89	14.62	14.62	14.62	14.62	14.38	14.38	14.38	14.38
VcMYB330	38.58	38.58	39.09	38.58	33.14	37.93	37.13	37.13	37.13	37.13	37.62	37.62	39.44	36.27	36.95	36.45	13.95	13.95	13.95	13.95	13.33	13.24	13.24	13.97	12.42	13.07	13.07	13.07	13.46	13.46	13.46	13.46	11.84	12.5	12.5	11.84	11.84	13.1	13.1	13.1	13.1	15.44	15.44	15.44	15.44	12.67	12.67	12.67	12.67
VcMYB108	43.46	42.99	43.46	42.99	39.04	42.27	42.33	42.47	42.47	42.01	42.47	42.47	44.9	41.63	41.82	41.82	15.65	15.65	15.65	15.65	13.45	13.33	13.33	14.17	11.84	11.84	11.84	11.84	13.46	13.46	13.46	13.46	13.46	14.49	14.1	13.46	13.46	14.67	14	14.67	14.67	16.31	16.31	16.31	16.31	12.9	12.9	12.9	12.9
VcMYB362	43.46	42.99	43.46	42.99	39.04	42.27	42.33	42.47	42.47	42.01	42.47	42.47	44.9	41.63	41.82	41.82	15.65	15.65	15.65	15.65	13.45	13.33	13.33	14.17	11.84	11.84	11.84	11.84	13.46	13.46	13.46	13.46	13.46	14.49	14.1	13.46	13.46	14.67	14	14.67	14.67	16.31	16.31	16.31	16.31	12.9	12.9	12.9	12.9
VcMYB264	42.99	42.52	42.99	42.52	38.5	41.36	41.4	41.55	41.55	41.1	41.55	41.55	43.88	40.72	40.91	40.91	12.78	12.78	12.78	12.78	11.51	11.43	11.43	12.14	11.05	11.05	11.05	11.05	13.64	13.64	13.64	13.64	12.64	12.82	13.22	12.64	12.64	12.5	11.9	12.5	12.5	14.38	14.38	14.38	14.38	10.4	10.4	10.4	10.4
VcMYB186	42.18	42.18	42.18	42.18	38.28	40.94	41.22	41.22	41.22	41.89	41.22	41.22	41.22	40	40.27	40.27	18.18	18.18	18.18	18.18	18.42	19.13	19.13	20	19.49	19.49	19.49	19.49	20.49	20.49	20.49	20.49	20.49	20.49	20.49	20.49	20.49	18.4	18.4	18.4	18.4	16.52	16.52	16.52	16.52	18.7	18.7	18.7	18.7
VcMYB393	42.18	42.18	42.18	42.18	38.28	40.94	41.22	41.22	41.22	41.89	41.22	41.22	41.22	40	40.27	40.27	18.18	18.18	18.18	18.18	18.42	19.13	19.13	20	21.19	21.19	21.19	21.19	20.49	20.49	20.49	20.49	21.31	21.31	21.31	21.31	21.31	18.4	18.4	18.4	18.4	16.52	16.52	16.52	16.52	18.7	18.7	18.7	18.7
VcMYB138	35.85	35.85	36.48	35.85	33.81	33.95	35.85	35.4	35.4	35.4	35.4	35.4	38.03	34.36	34.57	34.57	16.16	16.16	16.16	16.16	15	14.85	14.85	14.85	20.45	20.45	20.45	20.45	18.25	18.25	18.25	18.25	20.77	19.82	20.93	20.93	20.93	14.88	14.88	14.88	14.88	14.91	14.91	14.91	14.91	16.79	16.79	16.79	16.79
VcMYB111	43.05	43.05	43.71	43.05	36.76	40	41.29	41.29	41.29	41.29	41.29	41.29	44.53	42.58	42.58	42.58	16	16	16	16	17.31	16.19	16.19	17.14	18.4	18.4	18.4	18.4	19.2	19.2	19.2	19.2	21.09	20.35	21.26	21.26	21.26	16.24	16.24	16.24	16.24	13.79	13.79	13.79	13.79	18.6	18.6	18.6	18.6
VcMYB273	43.05	43.05	43.71	43.05	36.76	40	41.29	41.29	41.29	41.29	41.29	41.29	44.53	42.58	42.58	42.58	16	16	16	16	17.31	16.19	16.19	17.14	18.4	18.4	18.4	18.4	19.2	19.2	19.2	19.2	21.09	20.35	21.26	21.26	21.26	16.24	16.24	16.24	16.24	13.79	13.79	13.79	13.79	18.6	18.6	18.6	18.6
VcMYB263	43.05	43.05	43.71	43.05	36.76	40	41.29	41.29	41.29	41.29	41.29	41.29	44.53	42.58	42.58	42.58	16	16	16	16	17.31	16.19	16.19	17.14	18.4	18.4	18.4	18.4	19.2	19.2	19.2	19.2	21.09	20.35	21.26	21.26	21.26	16.24	16.24	16.24	16.24	13.79	13.79	13.79	13.79	18.6	18.6	18.6	18.6
VcMYB425	41.92	41.92	41.92	41.92	36.54	40.23	41.28	41.04	41.04	41.04	41.62	41.62	48.28	38.86	39.66	39.08	15.09	15.09	15.09	15.09	15.6	15.45	15.45	15.45	15.07	15.75	15.75	15.75	14.29	14.29	14.29	14.29	12.34	15.38	14.69	14.69	14.69	13.97	13.97	13.97	13.97	13.33	13.33	13.33	13.33	14.29	14.29	14.29	14.29
VcMYB423	41.92	41.92	41.92	41.92	36.54	40.23	41.28	41.04	41.04	41.04	41.62	41.62	48.28	38.86	39.66	39.08	15.09	15.09	15.09	15.09	15.6	15.45	15.45	15.45	15.07	15.75	15.75	15.75	14.29	14.29	14.29	14.29	12.34	15.38	14.69	14.69	14.69	13.97	13.97	13.97	13.97	13.33	13.33	13.33	13.33	14.29	14.29	14.29	14.29
VcMYB417	41.32	41.32	41.32	41.32	36.54	40.23	41.28	41.04	41.04	41.04	41.62	41.62	48.28	38.86	39.66	39.08	15.09	15.09	15.09	15.09	15.6	15.45	15.45	15.45	15.07	15.75	15.75	15.75	14.29	14.29	14.29	14.29	12.34	15.38	14.69	14.69	14.69	13.97	13.97	13.97	13.97	13.33	13.33	13.33	13.33	14.29	14.29	14.29	14.29
VcMYB411	41.32	41.32	41.32	41.32	36.54	40.23	41.28	41.04	41.04	41.04	41.62	41.62	48.28	38.86	39.66	39.08	15.09	15.09	15.09	15.09	15.6	15.45	15.45	15.45	15.07	15.75	15.75	15.75	14.29	14.29	14.29	14.29	12.34	15.38	14.69	14.69	14.69	13.97	13.97	13.97	13.97	13.33	13.33	13.33	13.33	14.29	14.29	14.29	14.29
VcMYB237	42.51	41.92	41.92	41.92	35.95	42.69	42.6	42.35	42.35	42.35	42.94	42.94	47.3	41.28	41.52	41.52	21.7	21.7	21.7	21.7	21.82	21.62	21.62	20.72	18.05	17.29	17.29	17.29	18.52	18.52	18.52	18.52	21.53	23.73	22.39	22.39	22.39	18.32	18.32	18.32	18.32	19.23	19.23	18.46	19.23	17.99	17.99	17.99	17.99
VcMYB152	42.51	41.92	41.92	41.92	35.95	42.69	42.6	42.35	42.35	42.35	42.94	42.94	47.3	41.28	41.52	41.52	21.7	21.7	21.7	21.7	21.82	21.62	21.62	20.72	18.05	17.29	17.29	17.29	18.52	18.52	18.52	18.52	21.53	23.73	22.39	22.39	22.39	18.32	18.32	18.32	18.32	19.23	19.23	18.46	19.23	17.99	17.99	17.99	17.99
VcMYB301	42.51	41.92	41.92	41.92	35.95	42.69	42.6	42.35	42.35	42.35	42.94	42.94	47.3	41.28	41.52	41.52	21.7	21.7	21.7	21.7	21.82	21.62	21.62	20.72	18.05	17.29	17.29	17.29	18.52	18.52	18.52	18.52	21.53	23.73	22.39	22.39	22.39	18.32	18.32	18.32	18.32	19.23	19.23	18.46	19.23	17.99	17.99	17.99	17.99
VcMYB19	45.06	44.44	44.44	44.44	38.26	43.11	43.64	43.98	43.98	43.98	44.58	44.58	49.65	41.67	41.32	41.32	20.19	20.19	20.19	20.19	21.3	21.1	21.1	20.18	15.27	15.27	15.27	15.27	14.93	14.93	14.93	14.93	15.38	18.1	15.91	16.67	16.67	15.75	15.75	15.75	15.75	15.08	15.08	15.08	15.08	15.56	15.56	15.56	15.56
VcMYB420	45.06	44.44	44.44	44.44	38.26	43.11	43.64	43.98	43.98	43.98	44.58	44.58	49.65	41.67	41.32	41.32	20.19	20.19	20.19	20.19	21.3	21.1	21.1	20.18	15.27	15.27	15.27	15.27	14.93	14.93	14.93	14.93	15.38	18.1	15.91	16.67	16.67	15.75	15.75	15.75	15.75	15.08	15.08	15.08	15.08	15.56	15.56	15.56	15.56
VcMYB402	49.41	49.41	49.41	49.41	45.1	50	48.86	48.86	48.86	48.3	48.3	48.86	56.46	47.19	47.46	47.46	14.04	14.04	14.04	14.04	15.25	15.13	15.13	15.97	13.99	13.99	13.99	13.99	13.79	13.79	13.79	13.79	16.22	15.87	17.27	16.55	16.55	14.39	14.39	14.39	14.39	14.17	14.17	14.17	14.17	13.01	13.01	13.01	13.01
VcMYB177	49.41	49.41	49.41	49.41	45.1	50	48.86	48.86	48.86	48.3	48.3	48.86	56.46	47.19	47.46	47.46	14.04	14.04	14.04	14.04	15.25	15.13	15.13	15.97	13.99	13.99	13.99	13.99	13.79	13.79	13.79	13.79	15.54	15.87	16.55	15.83	15.83	14.39	14.39	14.39	14.39	14.17	14.17	14.17	14.17	13.01	13.01	13.01	13.01
VcMYB167	49.41	49.41	49.41	49.41	45.1	50	48.86	48.86	48.86	48.3	48.3	48.86	56.46	47.19	47.46	47.46	14.04	14.04	14.04	14.04	15.25	15.13	15.13	15.97	14.69	14.69	14.69	14.69	13.79	13.79	13.79	13.79	15.54	15.87	16.55	15.83	15.83	14.39	14.39	14.39	14.39	14.17	14.17	14.17	14.17	13.01	13.01	13.01	13.01
VcMYB26	57.28	57.28	57.28	57.28	56.31	55.34	55.34	55.34	55.34	54.37	55.34	55.34	55.34	54.37	54.37	54.37	14.81	14.81	14.81	14.81	14.77	14.77	14.77	15.91	13.33	13.33	13.33	13.33	15.96	15.96	15.96	15.96	16.84	16.84	17.89	16.84	16.84	16.84	16.84	16.84	16.84	15.96	15.96	15.96	15.96	15.79	15.79	15.79	15.79
VcMYB43	44.1	44.1	44.1	44.1	38.15	45.08	43.65	43.22	43.22	42.71	43.22	43.22	50.6	42.5	42.5	42.5	14.29	14.29	14.29	14.29	14.41	14.41	14.41	15.32	12.95	12.95	12.95	12.95	13.1	13.1	13.1	13.1	16.33	17.36	17.39	16.67	16.67	14.71	14.71	14.71	14.71	13.22	13.22	13.22	13.22	13.29	13.29	13.29	13.29
VcMYB64	44.1	44.1	44.1	44.1	38.15	45.08	43.65	43.22	43.22	42.71	43.22	43.22	50.6	42.5	42.5	42.5	14.29	14.29	14.29	14.29	14.41	14.41	14.41	15.32	13.29	13.29	13.29	13.29	13.42	13.42	13.42	13.42	16.56	17.36	17.61	16.9	16.9	16.43	16.43	16.43	16.43	14.4	14.4	14.4	14.4	14.97	14.97	14.97	14.97
VcMYB1	44.1	44.1	44.1	44.1	38.15	45.08	43.65	43.22	43.22	42.71	43.22	43.22	50.6	42.5	42.5	42.5	14.29	14.29	14.29	14.29	14.41	14.41	14.41	15.32	12.59	12.59	12.59	12.59	12.75	12.75	12.75	12.75	16.56	17.36	16.9	16.2	16.2	16.43	16.43	16.43	16.43	14.4	14.4	14.4	14.4	14.29	14.29	14.29	14.29
VcMYB369	48.37	48.37	48.37	48.37	42.86	46.96	46.24	45.99	45.99	45.45	45.99	45.99	51.25	45.21	45.21	45.21	12.73	12.73	12.73	12.73	14.66	14.66	14.66	15.52	16.08	16.08	16.08	16.08	15.28	15.28	15.28	15.28	15.17	15.32	16.31	15.6	15.6	16.06	16.79	16.06	16.06	13.11	13.11	13.11	13.11	15.17	15.17	15.17	15.17
VcMYB391	48.91	48.91	48.91	48.91	42.86	47.51	46.77	46.52	46.52	45.99	46.52	46.52	51.88	45.74	45.74	45.74	12.73	12.73	12.73	12.73	14.66	14.66	14.66	15.52	16.78	16.78	16.78	16.78	15.97	15.97	15.97	15.97	15.86	15.32	17.02	16.31	16.31	16.06	16.79	16.06	16.06	13.11	13.11	13.11	13.11	15.17	15.17	15.17	15.17
VcMYB193	49.72	49.72	49.72	49.72	44.03	48.31	47.54	47.28	47.28	46.74	47.28	47.28	52.87	46.24	46.49	46.49	12.39	12.39	12.39	12.39	14.29	14.29	14.29	15.13	16.44	16.44	16.44	16.44	15.65	15.65	15.65	15.65	15.54	14.96	16.67	15.97	15.97	15.71	16.43	15.71	15.71	12.8	12.8	12.8	12.8	14.86	14.86	14.86	14.86
VcMYB397	48.37	48.37	48.37	48.37	42.59	46.96	46.24	45.99	45.99	45.45	45.99	45.99	51.25	44.97	45.21	45.21	12.39	12.39	12.39	12.39	14.29	14.29	14.29	15.13	16.44	16.44	16.44	16.44	15.65	15.65	15.65	15.65	15.54	14.96	16.67	15.97	15.97	15.71	16.43	15.71	15.71	12.8	12.8	12.8	12.8	14.86	14.86	14.86	14.86
VcMYB127	47.12	47.12	47.12	47.12	38.01	45.21	44.79	44.33	44.33	43.81	44.33	44.33	49.7	42.86	43.08	43.08	13.27	13.27	13.27	13.27	13.45	13.45	13.45	14.29	14.86	14.86	14.86	14.86	16.56	16.56	16.56	16.56	17.76	17.83	16.22	15.54	15.54	13.89	14.58	13.89	13.89	13.95	13.95	13.95	13.95	15.13	15.13	15.13	15.13
VcMYB89	46.84	46.84	46.84	46.84	37.06	45.45	44.5	44.04	44.04	43.52	44.04	44.04	50	43.08	43.3	43.3	14.16	14.16	14.16	14.16	14.29	14.29	14.29	15.13	15.54	15.54	15.54	15.54	17.22	17.22	17.22	17.22	18.42	18.6	16.89	16.22	16.22	14.58	15.28	14.58	14.58	14.73	14.73	14.73	14.73	15.79	15.79	15.79	15.79
VcMYB211	46.07	46.07	46.07	46.07	37.43	44.68	44.27	43.81	43.81	43.3	43.81	43.81	49.1	42.86	43.08	43.08	14.16	14.16	14.16	14.16	14.29	14.29	14.29	15.13	15.54	15.54	15.54	15.54	15.89	15.89	15.89	15.89	18.42	18.6	16.89	16.22	16.22	14.58	15.28	14.58	14.58	13.95	13.95	13.95	13.95	14.47	14.47	14.47	14.47
VcMYB35	37.71	37.71	37.71	37.71	32.92	34.97	35.56	35.16	35.16	35.16	35.71	35.71	39.87	33.15	33.33	33.33	22.32	22.32	22.32	22.32	20	20.69	20.69	20.69	16.31	16.31	16.31	16.31	17.61	17.61	17.61	17.61	20	19.35	20.71	20.71	20	16.06	16.06	16.06	16.06	16.54	16.54	16.54	16.54	19.18	19.18	19.18	19.18
VcMYB289	42.41	42.41	42.41	42.41	36.23	41.61	42.14	41.88	41.88	41.88	42.5	42.5	43.87	40.12	39.75	39.75	23.89	23.89	23.89	23.89	20	20.66	20.66	20.66	18.85	18.85	18.85	18.85	19.69	19.69	19.69	19.69	20	20	20.86	20.86	20.14	17.42	17.42	17.42	17.42	17.97	17.97	17.97	17.97	18.8	18.8	18.8	18.8
VcMYB233	39.43	38.86	38.86	38.86	32.08	37.36	37.99	37.57	37.57	37.57	38.12	38.12	42.41	36.07	35.71	35.71	24.78	24.78	24.78	24.78	21.55	22.22	22.22	22.22	16.9	16.9	16.9	16.9	18.88	18.88	18.88	18.88	20.55	20.8	21.99	21.99	21.28	15.94	15.94	15.94	15.94	16.42	16.42	16.42	16.42	17.69	17.69	17.69	17.69
VcMYB146	40	39.43	39.43	39.43	32.7	37.91	38.55	38.12	38.12	38.12	38.67	38.67	43.04	36.61	36.26	36.26	24.78	24.78	24.78	24.78	21.55	22.22	22.22	22.22	16.9	16.9	16.9	16.9	18.18	18.18	18.18	18.18	20.55	20.8	21.99	21.99	21.28	15.94	15.94	15.94	15.94	16.42	16.42	16.42	16.42	17.69	17.69	17.69	17.69
VcMYB38	39.07	39.07	39.53	39.07	34.85	39.73	40.18	39.01	39.46	39.01	39.91	39.91	46.07	37.78	37.95	37.95	19.47	19.47	19.47	19.47	18.64	18.49	18.49	17.65	15.38	15.38	15.38	15.38	16.03	16.03	16.03	16.03	13.94	14.84	15.69	15.03	15.03	11.92	11.92	11.92	11.92	11.89	11.89	12.59	11.89	11.88	11.88	11.88	11.88
VcMYB76	39.07	39.07	39.53	39.07	34.85	39.73	40.18	39.01	39.46	39.01	39.91	39.91	46.07	37.78	37.95	37.95	19.47	19.47	19.47	19.47	18.18	18.03	18.03	17.21	15.38	15.38	15.38	15.38	16.03	16.03	16.03	16.03	13.53	14.29	15.19	14.56	14.56	11.69	11.69	11.69	11.69	11.64	11.64	12.33	11.64	11.66	11.66	11.66	11.66
VcMYB317	39.07	39.07	39.53	39.07	34.85	39.73	40.18	39.01	39.46	39.01	39.91	39.91	46.07	37.78	37.95	37.95	19.47	19.47	19.47	19.47	18.64	18.49	18.49	17.65	15.38	15.38	15.38	15.38	16.03	16.03	16.03	16.03	13.94	14.84	15.69	15.03	15.03	11.92	11.92	11.92	11.92	11.89	11.89	12.59	11.89	11.88	11.88	11.88	11.88
VcMYB307	39.07	39.07	39.53	39.07	34.85	39.73	40.18	39.01	39.46	39.01	39.91	39.91	46.07	37.78	37.95	37.95	19.47	19.47	19.47	19.47	18.64	18.49	18.49	17.65	15.38	15.38	15.38	15.38	16.03	16.03	16.03	16.03	13.94	14.84	15.69	15.03	15.03	11.92	11.92	11.92	11.92	11.89	11.89	12.59	11.89	11.88	11.88	11.88	11.88
VcMYB37	39.51	40	39.51	39.51	32.45	37.14	37.07	37.32	37.32	36.84	37.8	37.8	45.24	35.55	35.71	35.71	17.27	17.27	17.27	17.27	17.24	17.24	17.24	16.38	14.47	14.47	14.47	14.47	18.3	18.3	18.3	18.3	16.05	17.6	18	17.33	18	11.56	11.56	11.56	11.56	10.14	10.14	10.87	10.14	11.61	11.61	11.61	11.61
VcMYB77	38.42	38.92	38.42	38.42	32.26	37.02	37.44	37.2	37.2	36.71	37.68	37.68	44.64	34.93	35.1	35.1	18.18	18.18	18.18	18.18	18.1	18.1	18.1	17.24	14.67	14.67	14.67	14.67	18.54	18.54	18.54	18.54	15.62	17.6	17.33	16.67	17.33	11.72	11.72	11.72	11.72	10.29	10.29	11.03	10.29	11.69	11.69	11.69	11.69
VcMYB316	38.54	39.02	38.54	38.54	31.91	36.67	36.59	36.84	36.84	36.36	37.32	37.32	44.64	34.6	34.76	34.76	18.18	18.18	18.18	18.18	18.1	18.1	18.1	17.24	14.47	14.47	14.47	14.47	18.3	18.3	18.3	18.3	16.67	17.6	18.67	18	18.67	11.56	11.56	11.56	11.56	10.14	10.14	10.87	10.14	11.61	11.61	11.61	11.61
VcMYB308	38.54	39.02	38.54	38.54	31.91	36.67	37.07	36.84	36.84	36.36	37.32	37.32	44.64	34.6	34.76	34.76	18.18	18.18	18.18	18.18	18.1	18.1	18.1	17.24	14.47	14.47	14.47	14.47	18.3	18.3	18.3	18.3	15.43	17.6	17.33	16.67	17.33	11.56	11.56	11.56	11.56	10.14	10.14	10.87	10.14	11.61	11.61	11.61	11.61
VcMYB288	46.75	46.75	46.75	46.75	41.25	45.25	46.02	45.51	45.51	44.94	46.07	46.07	51.97	43.89	44.13	44.13	13.89	13.89	13.89	13.89	13.51	13.39	13.39	12.5	12.93	13.61	13.61	13.61	16.56	16.56	16.56	16.56	12.74	13.33	11.72	11.03	11.03	10.95	10.95	10.95	10.95	12.41	12.41	12.41	12.41	15.54	15.54	15.54	15.54
VcMYB276	41.71	41.71	41.71	41.71	35.26	39.29	39.9	39.49	39.49	38.97	40	40	45.56	37.56	37.76	37.76	15.24	15.24	15.24	15.24	14.68	15.45	15.45	15.45	10.71	10.71	10.71	10.71	14.69	14.69	14.69	14.69	12.08	14.41	13.77	13.04	13.04	11.19	11.19	11.19	11.19	12.98	12.98	13.74	12.98	12.5	12.5	12.5	12.5
VcMYB364	40	40	40	40	35.36	40.84	40.82	40.4	40.4	39.9	40.4	40.91	47.56	37	37.69	37.69	14.56	14.56	14.56	14.56	14.81	15.6	15.6	15.6	11.43	11.43	11.43	11.43	15.38	15.38	15.38	15.38	12.93	15.52	14.71	13.97	13.97	10.45	10.45	10.45	10.45	11.54	11.54	12.31	11.54	12.5	12.5	12.5	12.5
VcMYB277	40.64	40.64	40.64	40.64	34.68	38.78	39.38	38.97	38.97	38.46	39.49	39.49	44.97	37.56	37.76	37.76	14.29	14.29	14.29	14.29	13.76	14.55	14.55	14.55	10	10	10	10	13.99	13.99	13.99	13.99	12.08	14.41	13.77	13.04	13.04	11.94	11.94	11.94	11.94	12.98	12.98	13.74	12.98	12.5	12.5	12.5	12.5
VcMYB115	39.47	39.47	39.47	39.47	34.25	39.79	39.8	39.39	39.39	38.89	39.39	39.9	46.34	36	36.68	36.68	14.85	14.85	14.85	14.85	14.29	15.09	15.09	15.09	10.29	10.29	10.29	10.29	14.39	14.39	14.39	14.39	12.41	14.91	14.18	13.43	13.43	10.77	10.77	10.77	10.77	11.9	11.9	12.7	11.9	12.14	12.14	12.14	12.14
VcMYB265	40	40	40	40	34.25	39.79	39.8	39.39	39.39	38.89	39.39	39.9	46.34	37	37.69	37.69	14.85	14.85	14.85	14.85	14.29	15.09	15.09	15.09	10.29	10.29	10.29	10.29	14.39	14.39	14.39	14.39	12.41	14.91	14.18	13.43	13.43	11.54	11.54	11.54	11.54	12.7	12.7	13.49	12.7	12.14	12.14	12.14	12.14
VcMYB433	44.39	44.39	44.39	44.39	38.64	42.71	43.65	43.43	43.43	42.93	43.94	43.94	47.67	41.5	41.71	41.71	15.04	15.04	15.04	15.04	15.38	15.25	15.25	14.41	12.24	12.24	12.24	12.24	12.5	12.5	12.5	12.5	12.82	12.7	14.48	13.79	13.79	11.97	11.97	11.97	11.97	11.68	11.68	12.41	11.68	12.42	12.42	12.42	12.42
VcMYB258	44.39	44.39	44.39	44.39	38.07	42.21	43.15	42.93	42.93	42.42	43.43	43.43	47.09	41	41.21	41.21	15.04	15.04	15.04	15.04	15.38	15.25	15.25	14.41	12.24	12.24	12.24	12.24	12.5	12.5	12.5	12.5	12.82	12.7	14.48	13.79	13.79	11.97	11.97	11.97	11.97	11.68	11.68	12.41	11.68	12.42	12.42	12.42	12.42
VcMYB192	42.57	43.07	42.57	43.07	36.31	41.38	41.95	41.15	41.15	40.67	40.67	41.15	42.93	40.76	40.95	40.95	15.52	15.52	15.52	15.52	15.7	15.57	15.57	16.39	11.43	11.43	11.43	11.43	11.49	11.49	11.49	11.49	12	12.88	12.93	12.24	12.24	9.93	9.93	9.93	9.93	13.04	13.04	13.04	13.04	15.89	15.89	15.89	15.89
VcMYB336	44.09	44.09	44.09	44.09	38.99	43.72	43.78	43.39	43.39	42.86	43.39	43.92	45.76	42.41	42.63	42.63	16.38	16.38	16.38	16.38	15.7	15.57	15.57	16.39	13.04	13.04	13.04	13.04	15.38	15.38	15.38	15.38	13.1	14.39	15.28	14.58	14.58	11.89	11.19	11.89	11.89	14.81	14.81	14.81	14.81	13.29	13.29	13.29	13.29
VcMYB331	44.09	44.09	44.09	44.09	38.36	43.17	43.78	42.86	42.86	42.33	42.86	43.39	45.2	42.41	42.63	42.63	16.38	16.38	16.38	16.38	15.7	15.57	15.57	16.39	13.04	13.04	13.04	13.04	14.69	14.69	14.69	14.69	13.1	14.39	15.28	14.58	14.58	11.89	11.19	11.89	11.89	14.81	14.81	14.81	14.81	13.29	13.29	13.29	13.29
VcMYB53	44.09	44.09	44.09	44.09	38.36	43.17	43.78	42.86	42.86	42.33	42.86	43.39	45.2	42.41	42.63	42.63	16.38	16.38	16.38	16.38	15.7	15.57	15.57	16.39	13.04	13.04	13.04	13.04	14.69	14.69	14.69	14.69	13.1	14.39	15.28	14.58	14.58	11.89	11.19	11.89	11.89	14.81	14.81	14.81	14.81	13.29	13.29	13.29	13.29
VcMYB326	44.09	44.09	44.09	44.09	38.36	43.17	43.78	42.86	42.86	42.33	42.86	43.39	45.2	42.41	42.63	42.63	16.38	16.38	16.38	16.38	15.7	15.57	15.57	16.39	13.04	13.04	13.04	13.04	14.69	14.69	14.69	14.69	13.1	14.39	15.28	14.58	14.58	11.89	11.19	11.89	11.89	14.81	14.81	14.81	14.81	13.29	13.29	13.29	13.29
VcMYB278	43.53	43.53	43.53	43.53	38.71	45.24	43.68	43.68	43.68	43.1	43.68	43.68	49.02	41.48	41.71	41.71	18.42	18.42	18.42	18.42	16.95	15.97	15.97	15.13	15.44	15.44	15.44	15.44	14.49	14.49	14.49	14.49	14.29	15.87	15.44	14.71	14.71	13.85	13.85	13.85	13.85	14.52	14.52	14.52	14.52	13.77	13.77	13.77	13.77
VcMYB109	43.27	43.27	43.27	43.27	38.46	44.97	43.43	43.43	43.43	42.86	43.43	43.43	48.7	41.24	41.48	41.48	18.42	18.42	18.42	18.42	16.95	15.97	15.97	15.13	15.44	15.44	15.44	15.44	14.49	14.49	14.49	14.49	14.29	15.87	15.44	14.71	14.71	14.5	14.5	14.5	14.5	14.52	14.52	14.52	14.52	13.67	13.67	13.67	13.67
VcMYB359	43.27	43.27	43.27	43.27	38.46	44.97	43.43	43.43	43.43	42.86	43.43	43.43	48.7	41.24	41.48	41.48	19.3	19.3	19.3	19.3	17.8	16.81	16.81	15.97	15.44	15.44	15.44	15.44	14.49	14.49	14.49	14.49	14.29	15.87	15.44	14.71	14.71	15.27	15.27	15.27	15.27	15.32	15.32	15.32	15.32	14.39	14.39	14.39	14.39
VcMYB429	42.13	42.13	42.13	42.13	35.71	43.09	41.71	41.71	41.71	41.18	41.71	41.71	49.35	39.68	39.89	39.89	17.86	17.86	17.86	17.86	17.24	16.24	16.24	15.38	14.97	14.97	14.97	14.97	16.78	16.78	16.78	16.78	12.99	15.32	15.38	14.69	14.69	14.39	14.39	14.39	14.39	15.15	15.15	15.15	15.15	12.08	12.08	12.08	12.08
VcMYB13	43.1	43.1	43.1	43.1	36.81	44.32	42.86	42.86	42.86	42.31	42.86	42.86	49.67	40.76	40.98	40.98	17.86	17.86	17.86	17.86	17.24	16.24	16.24	15.38	14.89	15.6	15.6	15.6	17.36	17.36	17.36	17.36	13.16	15.32	15.6	14.89	14.89	14.39	14.39	14.39	14.39	15.15	15.15	15.15	15.15	12.33	12.33	12.33	12.33
VcMYB118	42.86	42.86	42.86	42.86	36.59	44.07	42.62	42.62	42.62	42.08	42.62	42.62	49.35	40.54	40.76	40.76	17.86	17.86	17.86	17.86	17.24	16.24	16.24	15.38	14.89	15.6	15.6	15.6	17.36	17.36	17.36	17.36	13.16	15.32	15.6	14.89	14.89	14.39	14.39	14.39	14.39	15.15	15.15	15.15	15.15	12.33	12.33	12.33	12.33
VcMYB48	43.01	43.01	43.01	43.01	36.21	40.7	41.75	40.91	40.91	40.4	40.91	40.91	43.65	39	39.2	39.2	22.61	22.61	22.61	22.61	20.17	19.17	19.17	18.33	16.67	16.67	16.67	16.67	17.57	17.57	17.57	17.57	17.65	17.83	18.37	17.69	17.69	15.49	15.49	15.49	15.49	17.91	17.91	17.91	17.91	16	16	16	16
VcMYB325	43.52	43.52	43.52	43.52	36.21	40.7	41.75	40.91	40.91	40.4	40.91	40.91	43.65	39	39.2	39.2	22.61	22.61	22.61	22.61	20.17	19.17	19.17	18.33	16.67	16.67	16.67	16.67	17.57	17.57	17.57	17.57	17.65	17.83	18.37	17.69	17.69	15.49	15.49	15.49	15.49	17.91	17.91	17.91	17.91	16	16	16	16
VcMYB313	50.71	50.71	50.71	50.71	45.08	50.35	50	50	50	49.3	50.7	50.7	51.43	48.61	48.95	48.95	18.35	18.35	18.35	18.35	16.07	15.93	15.93	15.04	15.45	15.45	15.45	15.45	16.8	16.8	16.8	16.8	14.84	14.05	15.87	15.08	15.08	12.4	12.4	12.4	12.4	13.45	13.45	13.45	13.45	13.11	13.11	13.11	13.11
VcMYB33	50.71	50.71	50.71	50.71	45.08	50.35	50	50	50	49.3	50.7	50.7	51.43	48.61	48.95	48.95	18.35	18.35	18.35	18.35	16.07	15.93	15.93	15.04	15.45	15.45	15.45	15.45	16.8	16.8	16.8	16.8	14.84	14.05	15.87	15.08	15.08	12.4	12.4	12.4	12.4	13.45	13.45	13.45	13.45	13.11	13.11	13.11	13.11
VcMYB72	50.71	50.71	50.71	50.71	45.08	50.35	50	50	50	49.3	50.7	50.7	51.43	48.61	48.95	48.95	18.35	18.35	18.35	18.35	16.07	15.93	15.93	15.04	15.45	15.45	15.45	15.45	16.8	16.8	16.8	16.8	14.84	14.05	15.87	15.08	15.08	12.4	12.4	12.4	12.4	13.45	13.45	13.45	13.45	13.11	13.11	13.11	13.11
VcMYB303	50.71	50.71	50.71	50.71	45.08	50.35	50	50	50	49.3	50.7	50.7	51.43	48.61	48.95	48.95	18.35	18.35	18.35	18.35	16.07	15.93	15.93	15.04	15.45	15.45	15.45	15.45	16.8	16.8	16.8	16.8	14.84	14.05	15.87	15.08	15.08	12.4	12.4	12.4	12.4	13.45	13.45	13.45	13.45	13.11	13.11	13.11	13.11
VcMYB104	46.99	46.99	46.99	46.99	42	46.2	46.99	46.47	46.47	45.88	46.47	46.47	50.65	44.77	45.03	45.03	16.51	16.51	16.51	16.51	16.07	15.93	15.93	15.04	13.87	14.6	14.6	14.6	15	15	15	15	14.48	13.93	14.39	13.67	13.67	13.53	13.53	13.53	13.53	15.5	15.5	15.5	15.5	14.39	14.39	14.39	14.39
VcMYB246	43.27	42.69	43.27	43.27	38.71	42.05	42.69	42.29	42.29	41.71	42.29	42.29	45.57	40.11	40.34	40.34	18.18	18.18	18.18	18.18	17.7	17.54	17.54	16.67	15.22	15.22	15.22	15.22	16.2	16.2	16.2	16.2	15.07	14.63	15.71	15	15	12.59	12.59	12.59	12.59	14.84	14.84	14.84	14.84	12.68	12.68	12.68	12.68
[truncated: 379 more columns]

## Sheet: Table S2-2
Table S2-2 Corresponding Ka/Ks values of VcMYB gene pairs
gene1	gene2	Ka	Ks	Ka_Ks
VcMYB299	VcMYB291	0.0208697	0.00688341	3.03189
VcMYB245	VcMYB291	0.0167849	0.00688341	2.43845
VcMYB372	VcMYB195	0.00846669	0.0046154	1.83444
VcMYB299	VcMYB244	0.0181521	0.0114901	1.57981
VcMYB245	VcMYB244	0.0140802	0.0114901	1.22542
VcMYB310	VcMYB40	0.0178131	0.0146704	1.21422
VcMYB57	VcMYB154	2.3148	2.14023	1.08157
VcMYB372	VcMYB392	0.00988599	0.00926295	1.06726
VcMYB27	VcMYB225	0.0235248	0.0246429	0.954627
VcMYB135	VcMYB137	0.0175844	0.0190992	0.920689
VcMYB195	VcMYB392	0.00417296	0.00453688	0.919786
VcMYB27	VcMYB119	0.0222456	0.0246429	0.90272
VcMYB101	VcMYB197	2.45943	2.8463	0.864078
VcMYB101	VcMYB348	0.0447843	0.0522363	0.857342
VcMYB128	VcMYB161	0.00413177	0.00528404	0.781934
VcMYB379	VcMYB130	0.0107208	0.0139864	0.766519
VcMYB197	VcMYB348	2.65994	3.51726	0.756253
VcMYB96	VcMYB350	0.0180659	0.0239382	0.754689
VcMYB135	VcMYB156	0.0143316	0.0192318	0.745205
VcMYB37	VcMYB316	0.015759	0.0213823	0.737009
VcMYB6	VcMYB79	0.0605758	0.0838379	0.722535
VcMYB224	VcMYB415	0.00660434	0.00951261	0.694271
VcMYB371	VcMYB188	0.0192698	0.0281988	0.683356
VcMYB203	VcMYB341	0.00992219	0.0147909	0.670828
VcMYB37	VcMYB77	0.0142786	0.0215068	0.663909
VcMYB379	VcMYB129	0.00928252	0.0139864	0.663681
VcMYB243	VcMYB291	0.0215334	0.0327793	0.65692
VcMYB62	VcMYB135	0.013317	0.0202829	0.656564
VcMYB428	VcMYB212	0.00679177	0.0107272	0.633133
VcMYB243	VcMYB245	0.0201896	0.0326646	0.61809
VcMYB244	VcMYB291	0.00265899	0.00459068	0.579214
VcMYB243	VcMYB244	0.021543	0.0375225	0.574137
VcMYB188	VcMYB400	0.0162548	0.0283186	0.573997
VcMYB394	VcMYB400	0.0162268	0.028507	0.569222
VcMYB224	VcMYB414	0.00528113	0.00949755	0.556052
VcMYB143	VcMYB56	0.00342076	0.00647952	0.527934
VcMYB203	VcMYB98	0.0156515	0.0298795	0.523821
VcMYB371	VcMYB400	0.0147479	0.028426	0.518819
VcMYB206	VcMYB103	0.0227613	0.0442117	0.514826
VcMYB77	VcMYB316	0.0110718	0.0215745	0.513187
VcMYB137	VcMYB156	0.0127544	0.0255208	0.499765
VcMYB428	VcMYB164	0.00484654	0.0107145	0.452336
VcMYB191	VcMYB386	0.017749	0.0403052	0.440366
VcMYB96	VcMYB338	0.0204976	0.0487481	0.42048
VcMYB361	VcMYB266	0.0142372	0.0345219	0.41241
VcMYB37	VcMYB308	0.0109978	0.0268125	0.410176
VcMYB141	VcMYB158	0.0125187	0.0306198	0.408842
VcMYB191	VcMYB396	0.0109491	0.027526	0.397773
VcMYB341	VcMYB352	0.00490649	0.0123927	0.395917
VcMYB386	VcMYB396	0.00771357	0.0198819	0.38797
VcMYB239	VcMYB298	0.0105543	0.0273171	0.386361
VcMYB311	VcMYB75	0.0190422	0.0493396	0.385941
VcMYB306	VcMYB75	0.0190422	0.0493396	0.385941
VcMYB59	VcMYB157	0.0186948	0.0489526	0.381896
VcMYB98	VcMYB341	0.0110817	0.029272	0.378576
VcMYB67	VcMYB42	0.0102781	0.027324	0.376157
VcMYB268	VcMYB55	0.00527301	0.0141681	0.372175
VcMYB110	VcMYB361	0.00574991	0.0154911	0.371175
VcMYB212	VcMYB123	0.00387348	0.0107272	0.361088
VcMYB311	VcMYB39	0.0176659	0.0493396	0.358046
VcMYB306	VcMYB39	0.0176659	0.0493396	0.358046
VcMYB98	VcMYB352	0.00860577	0.025011	0.344079
VcMYB62	VcMYB137	0.00831494	0.0269087	0.309005
VcMYB3	VcMYB42	0.00933283	0.0304765	0.30623
VcMYB253	VcMYB167	0.015102	0.0495756	0.304625
VcMYB230	VcMYB259	0.00868631	0.0291653	0.29783
VcMYB316	VcMYB308	0.00783195	0.0268967	0.291187
VcMYB62	VcMYB156	0.0116459	0.0410359	0.283797
VcMYB287	VcMYB259	0.0182347	0.0644093	0.283106
VcMYB275	VcMYB266	0.0031389	0.0113531	0.27648
VcMYB361	VcMYB275	0.0115456	0.0420241	0.274738
VcMYB110	VcMYB266	0.00945887	0.0345551	0.273733
VcMYB103	VcMYB356	0.0136213	0.051434	0.26483
VcMYB330	VcMYB335	0.00925938	0.0355096	0.260757
VcMYB346	VcMYB205	0.00285987	0.0111113	0.257384
VcMYB336	VcMYB53	0.0160181	0.0625563	0.256059
VcMYB141	VcMYB60	0.0162798	0.0636614	0.255725
VcMYB239	VcMYB291	0.0192382	0.077686	0.247641
VcMYB239	VcMYB244	0.0195144	0.0793055	0.246066
VcMYB141	VcMYB269	0.0150464	0.0634486	0.237142
VcMYB253	VcMYB402	0.0131809	0.0572046	0.230418
VcMYB215	VcMYB401	0.00910597	0.0413287	0.22033
VcMYB342	VcMYB354	0.0037843	0.017947	0.21086
VcMYB342	VcMYB99	0.0037653	0.0179113	0.21022
VcMYB286	VcMYB227	0.00365409	0.0178314	0.204924
VcMYB77	VcMYB308	0.00314713	0.0161152	0.19529
VcMYB215	VcMYB390	0.00910597	0.0474232	0.192015
VcMYB340	VcMYB95	0.00261609	0.0138786	0.188499
VcMYB340	VcMYB198	0.00261609	0.0138786	0.188499
VcMYB136	VcMYB157	0.0071251	0.038	0.187503
VcMYB286	VcMYB261	0.00243507	0.013314	0.182896
VcMYB253	VcMYB177	0.013183	0.072171	0.182664
VcMYB110	VcMYB275	0.00864044	0.0474884	0.181949
VcMYB164	VcMYB123	0.00193486	0.0107145	0.180584
VcMYB383	VcMYB150	0.00452604	0.0255344	0.177253
VcMYB390	VcMYB401	0.00302191	0.0174596	0.173081
VcMYB59	VcMYB136	0.0143511	0.0831877	0.172514
VcMYB366	VcMYB401	0.006053	0.0354048	0.170965
VcMYB436	VcMYB51	0.014367	0.0919517	0.156245
VcMYB234	VcMYB147	0.00383817	0.0253189	0.151593
VcMYB234	VcMYB241	0.00385977	0.0256122	0.1507
VcMYB200	VcMYB353	0.012465	0.0832124	0.149798
VcMYB297	VcMYB150	0.00302878	0.0203402	0.148906
VcMYB350	VcMYB338	0.00477566	0.0320797	0.148868
VcMYB297	VcMYB383	0.0015213	0.0102216	0.148831
VcMYB366	VcMYB390	0.006053	0.0414716	0.145955
VcMYB64	VcMYB1	0.00162272	0.0117133	0.138537
VcMYB225	VcMYB119	0.00124147	0.00915343	0.135628
VcMYB212	VcMYB164	0.00193486	0.0143202	0.135114
VcMYB354	VcMYB201	0.00568185	0.0426078	0.133352
VcMYB97	VcMYB343	0.00957715	0.0721586	0.132724
VcMYB67	VcMYB3	0.00278832	0.0211868	0.131607
VcMYB200	VcMYB343	0.0124687	0.102209	0.121993
VcMYB200	VcMYB97	0.0106811	0.0892582	0.119665
VcMYB158	VcMYB60	0.00367573	0.0315628	0.116457
VcMYB286	VcMYB179	0.00368853	0.0316789	0.116435
VcMYB186	VcMYB393	0.00804657	0.0697019	0.115443
VcMYB402	VcMYB167	0.00563736	0.0492557	0.114451
VcMYB353	VcMYB343	0.00655742	0.0588537	0.111419
VcMYB336	VcMYB326	0.00633416	0.0581123	0.108999
VcMYB353	VcMYB97	0.00986586	0.0927611	0.106358
VcMYB215	VcMYB366	0.00302153	0.0293436	0.102971
VcMYB99	VcMYB201	0.00565329	0.0551268	0.102551
VcMYB242	VcMYB150	0.00299402	0.0305127	0.0981237
VcMYB95	VcMYB351	0.00130634	0.0139	0.0939809
VcMYB198	VcMYB351	0.00130634	0.0139	0.0939809
VcMYB215	VcMYB189	0.00453688	0.0536742	0.0845263
VcMYB189	VcMYB401	0.00453516	0.059972	0.0756213
VcMYB402	VcMYB177	0.00374942	0.0567983	0.066013
VcMYB234	VcMYB296	0.0028754	0.0440224	0.0653168
VcMYB297	VcMYB242	0.00302496	0.0467684	0.0646796
VcMYB179	VcMYB227	0.00245751	0.0409503	0.060012
VcMYB383	VcMYB242	0.00301205	0.0521043	0.0578082
VcMYB189	VcMYB390	0.00453516	0.0789403	0.0574505
VcMYB227	VcMYB261	0.00121679	0.0223065	0.0545488
VcMYB177	VcMYB167	0.00187471	0.0348292	0.0538257
VcMYB241	VcMYB147	0.00192802	0.0368172	0.0523674
VcMYB342	VcMYB201	0.00187911	0.036334	0.0517177
VcMYB158	VcMYB269	0.00245098	0.0476982	0.0513852
VcMYB179	VcMYB261	0.00122825	0.0270097	0.0454745
VcMYB366	VcMYB189	0.00150792	0.0354746	0.042507
VcMYB241	VcMYB296	0.000962927	0.0368851	0.0261061
VcMYB269	VcMYB60	0.00122349	0.047825	0.0255827
VcMYB147	VcMYB296	0.000957549	0.0592169	0.0161702
VcMYB354	VcMYB99	0	0.011905	0
VcMYB413	VcMYB432	0	0.00515909	0
VcMYB413	VcMYB4	0	0.00515909	0
VcMYB427	VcMYB432	0	0.00515909	0
VcMYB427	VcMYB4	0	0.00515909	0
VcMYB432	VcMYB4	0	0.0103539	0
