# Supplementary material for: Identification of R2R3-MYB family in blueberry and its potential involvement of anthocyanin biosynthesis in fruits
Source: BMC Genomics. 2023 Aug 30;24:505. doi: 10.1186/s12864-023-09605-w (PMC10466896; doi:10.1186/s12864-023-09605-w)
Supplement: Supplementary file 6 — Supplementary Material 6 [file 12864_2023_9605_MOESM6_ESM.xlsx]

## Sheet: Sheet1
Table S3 Characterization of 20 MOTIFs in 481 MYBs
name	E-value	Sites	Width
motif1	2.4e-8467	411	45
motif2	4.5e-5611	420	29
motif3	5.4e-3196	480	21
motif4	3.6e-999	54	50
motif5	5.1e-892	52	34
motif6	2.8e-820	223	11
motif7	1.6e-587	328	8
motif8	1.5e-376	118	15
motif9	6.6e-332	21	50
motif10	4.3e-273	13	50
motif11	7.9e-259	43	21
motif12	1.7e-249	13	50
motif13	4.8e-208	14	41
motif14	8.5e-179	16	29
motif15	4.5e-175	13	41
motif16	1.5e-172	14	41
motif17	1.3e-152	9	30
motif18	6.5e-148	15	29
motif19	1e-144	474	25
motif20	6.4e-189	9	50
