# Supplementary material for: Identification of R2R3-MYB family in blueberry and its potential involvement of anthocyanin biosynthesis in fruits
Source: BMC Genomics. 2023 Aug 30;24:505. doi: 10.1186/s12864-023-09605-w (PMC10466896; doi:10.1186/s12864-023-09605-w)
Supplement: Supplementary file 7 — Supplementary Material 7 [file 12864_2023_9605_MOESM7_ESM.xlsx]

## Sheet: Table S4-1
Table S4-1 The relative expression of these 61 VcMYB genes in Fig.5
	Petal fall	Small green	Expanding green	Pink fruit	Color_changed_100%	Ripe fruit
VcMYB225	0.0447875	0.0730162	0.149231	4.85679	2.72124	0.50679
VcMYB73	6.276	0.0303282	0.120577	0.770243	1.00727	0.410543
VcMYB400	0.00652128	0.00545841	0.00603887	0.0295212	0.172937	1.48221
VcMYB377	0.657161	0.231139	0.0411946	2.34235	3.11392	0.0773049
VcMYB399	0.839811	0.227043	0.0506797	3.41057	2.24149	0.171049
VcMYB108	0.216661	0.0175435	0.0187563	0.0769633	0.169768	1.5889
VcMYB70	1.82715	0.0862274	0.0553796	0.435923	0.808537	0.945986
VcMYB95	0.181464	0.151882	0.168034	3.78473	1.25045	0.315328
VcMYB200	0.98078	0.82094	0.466309	10.6989	6.63002	0.449275
VcMYB244	2.04109	0.37333	0.0450309	0.777293	2.88044	0.453465
VcMYB405	0.518914	0.434343	0.246715	1.53195	3.12561	0.237703
VcMYB36	0.0457273	0.0240687	0.0276701	0.162317	0.147009	2.80372
VcMYB24	0.268923	0.225092	0.485041	1.61743	1.22547	0.81423
VcMYB30	2.82597	0.136552	0.0815869	0.760037	0.680116	0.152254
VcMYB5	3.96713	0.257432	0.302158	1.13441	1.26471	1.15353
VcMYB63	0.171673	0.0782314	0.0645589	0.240691	0.37752	2.23663
VcMYB235	0.870446	0.299204	0.258582	1.13674	1.44257	0.506614
VcMYB139	0.10869	0.0582109	0.0868355	0.196814	0.270948	1.24573
VcMYB46	4.39735	0.309701	0.180201	1.08206	1.0775	0.6666
VcMYB145	0.0414731	0.0347136	0.0384052	0.139284	0.0933493	0.118
VcMYB203	0.181907	308.676	77.5036	7.84569	0.210215	0.162296
VcMYB385	5.54092	744.185	175.86	9.0311	0.581923	0.449273
VcMYB295	927.071	1328.43	1147.4	409.691	1.13343	1.70439
VcMYB259	6.86299	141.356	39.1118	7.58248	0.156159	0.234823
VcMYB382	0.394304	391.179	87.969	10.5332	0.448742	0.188553
VcMYB15	133.913	112.081	37.9573	11.8591	0.581923	6.6277
VcMYB287	18.3987	182.04	77.4454	14.4571	1.13343	0.449273
VcMYB384	239.346	116.351	18.1899	8.96761	1.13343	0.875063
VcMYB335	78.8868	223.459	224.421	89.9809	2.20762	0.875063
VcMYB118	24.3195	193.025	84.9133	18.8752	2.06523	0.449273
VcMYB376	19.1097	132.64	80.5581	28.4882	1.42954	0.648368
VcMYB286	9.04826	76.3946	44.33	19.8683	1.13343	1.70439
VcMYB331	82.6773	290.347	212.929	92.0418	6.18745	4.80246
VcMYB226	8.93737	46.5259	48.0298	16.3903	1.13343	0.875063
VcMYB268	38.377	21.6804	4.21429	1.55122	0.581923	0.449273
VcMYB155	11.1766	71.7888	12.6271	3.7871	2.161	0.449273
VcMYB371	0.980768	18.0925	4.2097	1.57455	0.581923	1.58165
VcMYB370	1.91028	65.6626	53.9584	19.4453	2.20762	0.875063
VcMYB396	33.4711	16.2202	4.2261	1.53652	0.581923	0.875063
VcMYB180	0.980812	30.9494	9.66814	1.64834	1.13343	0.875064
VcMYB186	9.432	5.30895	1.20968	0.303968	0.209014	0.161369
VcMYB271	2.04106	7.99287	9.11825	3.14257	0.315605	0.243663
VcMYB406	44.6336	27.3846	9.92848	1.64834	1.13343	2.95497
VcMYB395	6.66729	40.0261	23.1292	8.73989	1.66191	0.63945
VcMYB96	0.980858	23.768	4.9071	0.846289	1.13343	0.875065
VcMYB52	5.27034	15.1084	8.58963	2.19436	0.794788	0.776347
VcMYB274	86.3663	21.0801	11.5348	4.74111	1.13343	0.875063
VcMYB123	21.5934	103.484	98.0931	35.9673	5.91337	0.875063
VcMYB161	55.4884	37.1296	32.7397	9.24012	2.20762	0.875063
VcMYB128	124.111	14.89	13.1516	6.48762	1.13343	0.875063
VcMYB1	1.91028	27.5222	31.242	9.81962	2.20762	0.875063
VcMYB67	1.70649	5.65699	9.10523	0.4345	0.581924	0.449274
VcMYB372	2.08172	1.00526	0.909572	0.328245	0.171417	2.80881
VcMYB254	3.73599	3.45176	3.11401	1.20346	0.62041	1.48473
VcMYB57	0.963081	1.15199	0.626603	0.157439	0.210858	1.14758
VcMYB20	0.503552	13.7286	6.76766	2.22093	2.86453	2.5084
VcMYB110	6.26281	6.11128	5.91483	2.52702	1.34061	0.898797
VcMYB293	10.6469	4.53355	3.24226	0.846288	1.13343	1.70438
VcMYB114	0.980831	4.23388	4.93936	0.846289	1.13343	0.875065
VcMYB278	4.80199	4.66112	2.9228	1.45005	1.3943	0.156866
VcMYB414	5.94261	3.05102	2.58407	0.128672	1.11729	0.200654
								tree3、129

## Sheet: Table S4-2
Table S4-2 The relative expression of 97 VcMYB genes in phylogenetic tree1
	Petal fall	Small green	Expanding green	Pink fruit	Color_changed_100%	Ripe fruit
VcMYB146	0.980839	12.0491	0.908242	4.24024	1.13343	0.875065
VcMYB233	7.00526	9.80538	3.29709	6.10898	1.13343	1.70439
VcMYB289	1.91013	0.820942	0.908242	0.846289	1.13343	0.875065
VcMYB35	15.6598	78.8399	48.0933	46.2611	1.13343	0.449273
VcMYB319	0.497675	0.703643	0.57986	0.588601	0.604797	1.12397
VcMYB78	1.86435	2.12175	2.07453	1.85587	2.04697	0.618037
VcMYB288	927.071	1328.43	1147.4	409.691	1.13343	1.70439
VcMYB19	6.8483	7.57285	4.34767	4.70834	1.26024	1.42451
VcMYB152	11.915	7.07165	0.908241	12.0901	2.20762	1.70439
VcMYB237	2.04109	0.37333	0.0450309	0.777293	2.88044	0.453465
VcMYB301	10.3487	2.40715	1.81026	4.57317	5.67081	0.469702
VcMYB332	1.20278	1.69799	1.45509	1.0368	0.593485	1.10842
VcMYB91	0.467165	0.307896	0.196133	0.45669	0.593392	0.849672
VcMYB378	1.67081	1.28674	1.03424	1.39669	1.25534	0.561869
VcMYB192	57.1023	71.5391	48.2993	33.1858	1.86094	0.927431
VcMYB336	1.14785	0.705573	0.330597	0.622744	0.634349	0.827316
VcMYB326	0.0603133	0.0504822	0.295752	0.0520409	0.135753	1.61569
VcMYB331	1.8339	1.30341	0.624661	0.982268	0.880992	0.713933
VcMYB53	1.13136	0.881512	0.383979	0.542135	0.751811	1.08799
VcMYB115	11.1608	7.1529	9.50742	5.85496	0.509211	2.3463
VcMYB265	45.2941	34.343	36.1054	21.8477	0.750886	1.05104
VcMYB364	2.08172	1.00526	0.909572	0.328245	0.171417	2.80881
VcMYB276	23.2406	4.8964	13.3135	9.2837	1.13343	0.875063
VcMYB277	90.1948	61.9185	58.1194	40.1975	1.46868	2.08815
VcMYB258	1.99096	1.74999	0.608484	0.929725	0.203542	1.73006
VcMYB77	1.91013	0.820942	0.908242	0.846289	1.13343	0.875065
VcMYB307	0.980821	1.59896	0.908242	0.846289	1.13343	6.63296
VcMYB317	0.815554	0.678643	0.312896	0.153025	0.204945	0.158228
VcMYB38	129.341	80.5429	25.7528	41.2304	0.840291	1.32176
VcMYB76	603.503	411.782	133.869	130.808	8.21461	3.14725
VcMYB376	239.346	116.351	18.1899	8.96761	1.13343	0.875063
VcMYB398	44.6336	27.3846	9.92848	1.64834	1.13343	2.95497
VcMYB388	33.4711	16.2202	4.2261	1.53652	0.581923	0.875063
VcMYB313	0.0260687	0.0175877	0.0243351	0.0326468	0.204272	1.06181
VcMYB33	0.0139236	0.0257957	0.0258305	0.0442596	0.339206	1.05951
VcMYB303	0.0802649	0.117165	0.100445	0.115826	0.371854	1.37506
VcMYB72	0.0201823	0.0339242	0.00927907	0.0125709	0.255923	1.38939
VcMYB246	0.644138	0.571452	0.315935	0.41845	0.458585	1.40848
VcMYB104	6.26281	6.11128	5.91483	2.52702	1.34061	0.898797
VcMYB325	1.79216	2.06252	2.07854	1.42791	0.900326	0.783503
VcMYB48	1.65218	2.57285	2.36135	1.58774	0.466439	1.86183
VcMYB278	5.89635	4.99183	4.00898	2.20377	1.0753	0.401495
VcMYB359	1.59832	1.25665	0.802646	0.815659	0.178257	2.94956
VcMYB109	1.10536	0.643048	0.790074	0.457995	0.152828	0.918575
VcMYB118	50.5433	39.5148	16.4119	13.9435	1.13343	3.15146
VcMYB13	133.913	112.081	37.9573	11.8591	0.581923	6.6277
VcMYB193	0.98078	0.82094	0.466309	10.6989	6.63002	0.449275
VcMYB391	0.839811	0.227043	0.0506797	3.41057	2.24149	0.171049
VcMYB397	0.518914	0.434343	0.246715	1.53195	3.12561	0.237703
VcMYB369	0.657161	0.231139	0.0411946	2.34235	3.11392	0.0773049
VcMYB89	0.181464	0.151882	0.168034	3.78473	1.25045	0.315328
VcMYB127	40.3759	10.0719	9.7663	103.453	17.2035	1.70439
VcMYB211	0.0547489	0.0458236	0.0506966	0.0472385	0.0632661	1.09762
VcMYB1	1.91028	27.5222	31.242	9.81962	2.20762	0.875063
VcMYB43	0.352077	11.6658	3.68617	2.11661	0.705609	0.161279
VcMYB64	1.70649	5.65699	9.10523	0.4345	0.581924	0.449274
VcMYB253	0.980789	0.820942	1.769	0.846289	1.13343	0.875065
VcMYB17	0.135915	0.653477	0.125859	0.614025	0.717377	0.953453
VcMYB50	5.27034	15.1084	8.58963	2.19436	0.794788	0.776347
VcMYB83	0.980812	0.820942	1.769	3.76769	1.13343	0.875065
VcMYB41	0.503559	0.42149	0.466312	0.434504	0.581927	0.449278
VcMYB63	3.67717	1.59896	1.769	0.846289	1.13343	0.875065
VcMYB82	0.980861	0.820942	6.54228	3.90927	1.13343	5.04681
VcMYB327	78.8868	223.459	224.421	89.9809	2.20762	0.875063
VcMYB323	82.6773	290.347	212.929	92.0418	6.18745	4.80246
VcMYB52	7.02978	6.15453	5.00592	4.61289	2.20762	0.875063
VcMYB102	0.216661	0.0175435	0.0187563	0.0769633	0.169768	1.5889
VcMYB355	5.40868	1.05539	1.20894	0.702009	1.26014	2.58668
VcMYB344	0.163894	0.0816675	0.0234265	0.0434986	0.12696	1.28514
VcMYB59	1.91013	0.820942	0.908242	0.846289	1.13343	0.875065
VcMYB368	19.1097	132.64	80.5581	28.4882	1.42954	0.648368
VcMYB387	6.66729	40.0261	23.1292	8.73989	1.66191	0.63945
VcMYB330	23.3016	10.9012	0.466307	9.64633	0.581923	0.449273
VcMYB335	5.30956	2.20471	0.908241	3.91939	4.01093	2.52946
VcMYB108	0.980831	4.23388	4.93936	0.846289	1.13343	0.875065
VcMYB264	2.04106	7.99287	9.11825	3.14257	0.315605	0.243663
VcMYB362	1.91028	65.6626	53.9584	19.4453	2.20762	0.875063
VcMYB120	3.85587	0.494857	0.227937	0.960915	0.877457	4.70754
VcMYB170	4.95618	3.54017	3.34035	3.02683	1.64653	1.17336
VcMYB85	6.38131	1.23295	0.205466	1.40034	1.0239	4.0943
VcMYB217	2.78104	0.285456	0.206298	0.634682	0.398827	1.98861
VcMYB31	61.1123	11.2841	1.76901	21.9648	2.20762	0.875063
VcMYB309	1.91022	0.820942	0.908242	1.64833	1.13343	7.54051
VcMYB70	45.2581	7.43823	0.326131	17.5466	2.28137	0.900477
VcMYB328	6.00603	0.3008	0.195308	0.98343	0.436621	0.188174
VcMYB324	3.34313	0.607363	0.354282	0.577948	0.551282	0.767121
VcMYB47	35.5229	4.60349	0.48804	4.06669	1.73594	4.24905
VcMYB351	3.75094	0.820942	0.908242	0.846289	1.13343	0.875065
VcMYB27	0.980716	0.42149	0.466312	0.434504	0.581927	0.449278
VcMYB225	5.55723	0.820942	3.27189	0.846289	1.13343	0.875065
VcMYB179	9.432	5.30895	1.20968	0.303968	0.209014	0.161369
VcMYB261	38.377	21.6804	4.21429	1.55122	0.581923	0.449273
VcMYB286	10.6469	4.53355	3.24226	0.846288	1.13343	1.70438
VcMYB227	2.5106	1.93317	0.25089	0.233777	0.313096	0.241725
VcMYB322	0.677351	0.294531	0.1673	0.155888	0.208779	0.161188
VcMYB334	35.3526	8.73848	5.92374	3.89959	0.581923	0.449273
VcMYB54	1.79859	0.42149	0.466312	0.846289	0.581927	0.449278

## Sheet: Table S4-3
Table S4-3 The relative expression of 133 VcMYB genes in phylogenetic tree2
	Petal fall	Small green	Expanding green	Pink fruit	Color_changed_100%	Ripe fruit
VcMYB262	1.59857	6.34271	4.21768	7.97392	1.04434	0.248112
VcMYB270	0.72064	1.76516	1.52752	3.71491	0.939381	1.19534
VcMYB113	0.0217078	0.190233	0.0201021	0.351565	0.164775	1.69807
VcMYB16	0.0418579	0.0682403	0.0754973	0.0361176	0.154613	2.91125
VcMYB15	0.0966659	0.0415417	0.0459594	0.0834103	0.351782	2.97709
VcMYB25	0.27258	2.54249	1.38344	3.60207	1.22878	0.880737
VcMYB220	99.359	58.1011	41.1223	74.2125	4.08029	1.70439
VcMYB224	0.518493	0.222827	0.480156	0.447404	0.599204	0.237518
VcMYB139	3.91409	1.4313	1.11994	1.68143	1.90783	0.631271
VcMYB155	0.276371	0.260347	0.209706	0.33182	1.02368	0.426848
VcMYB318	2.98269	1.91267	1.43092	1.72199	1.4527	0.861642
VcMYB304	3.16379	1.49076	1.23121	1.47648	1.25844	1.2378
VcMYB34	0.0457273	0.0240687	0.0276701	0.162317	0.147009	2.80372
VcMYB73	0.0131758	0.0240412	0.0336912	0.0461621	0.121322	2.15772
VcMYB182	0.820702	0.686746	0.394	0.500647	0.594799	1.92418
VcMYB229	3.94437	4.25221	2.2921	2.26469	2.67934	0.345366
VcMYB257	0.36486	0.126842	0.285146	0.350419	0.281471	2.21064
VcMYB379	0.980852	9.8429	1.769	3.90927	1.13343	0.875065
VcMYB129	0.980833	4.23388	1.769	2.7968	1.13343	0.875065
VcMYB130	0.980799	0.820942	3.33997	0.846289	1.13343	0.875065
VcMYB4	0.980827	0.820942	3.30337	0.846289	2.20759	2.72806
VcMYB142	1.91029	2.65446	11.454	19.4895	4.22781	6.14472
VcMYB58	0.0483356	0.040458	0.538261	0.489756	0.1411	2.08791
VcMYB114	2.68147	0.310356	0.140184	0.124712	0.384467	0.61017
VcMYB360	14.1452	0.820942	1.769	0.846289	1.13343	0.875065
VcMYB267	86.3663	21.0801	11.5348	4.74111	1.13343	0.875063
VcMYB94	26.915	10.5418	1.69774	1.51652	0.581923	0.875063
VcMYB339	27.5749	12.332	1.69094	0.846287	1.13343	0.875063
VcMYB349	27.6778	13.6902	2.51963	3.95353	0.581923	0.449273
VcMYB199	162.602	52.5451	14.8315	14.4716	1.13343	3.10455
VcMYB105	3.7141	0.820942	1.769	2.79679	1.13343	0.875065
VcMYB272	3.69774	1.59897	6.53984	6.55104	1.13343	0.875064
VcMYB55	0.963081	1.15199	0.626603	0.157439	0.210858	1.14758
VcMYB134	29.8912	10.956	0.908241	5.08308	1.13343	0.875063
VcMYB153	1.91019	1.59896	0.908242	0.846289	2.20759	1.70438
VcMYB268	5.12701	1.59896	0.908242	0.846289	1.13343	0.875065
VcMYB180	5.62455	6.73726	0.908242	5.64327	4.52448	0.875064
VcMYB231	1.93965	2.51791	1.34991	4.19333	2.31181	2.72347
VcMYB255	7.14387	1.59896	3.20298	1.64833	1.13343	1.70438
VcMYB282	13.8776	3.87826	2.55281	11.4889	1.13343	3.14149
VcMYB122	124.111	14.89	13.1516	6.48762	1.13343	0.875063
VcMYB171	21.4848	4.73857	1.769	0.846288	1.13343	0.875064
VcMYB207	4.17917	0.113407	0.469517	0.116909	0.156575	0.561924
VcMYB390	7.47635	1.59896	0.908242	0.846289	1.13343	0.875065
VcMYB215	5.08949	0.820942	0.908242	0.846289	1.13343	0.875065
VcMYB401	3.46657	7.76423	0.908242	0.846289	1.13343	0.875065
VcMYB366	9.94837	2.52746	0.908242	0.846289	1.13343	0.875065
VcMYB389	1.42382	0.261054	0.495134	0.230526	0.705239	2.18377
VcMYB399	0.166372	0.0463567	0.0386291	0.0602517	0.364264	1.93975
VcMYB187	0.069019	0.0152736	0.0896305	0.0157452	0.190552	1.97878
VcMYB367	6.93514	2.16587	3.53144	3.37498	0.653358	0.839852
VcMYB188	3.50306	0.820942	0.908242	0.846289	1.13343	0.875065
VcMYB371	3.46644	0.820942	0.908242	0.846289	1.13343	0.875065
VcMYB394	3.25748	0.820942	0.908242	0.846289	1.13343	0.875065
VcMYB244	1.91013	0.820942	0.908242	0.846289	1.13343	0.875065
VcMYB238	0.980821	6.52858	1.769	0.846289	1.13343	0.875065
VcMYB239	0.980789	0.820942	1.769	0.846289	1.13343	0.875065
VcMYB290	1.91021	6.02292	1.769	0.846289	1.13343	0.875065
VcMYB243	0.980789	1.59896	0.908242	0.846289	1.13343	0.875065
VcMYB312	2.63299	1.94301	1.36101	7.59378	0.932399	0.0934484
VcMYB311	0.573754	0.996555	1.01813	0.920838	0.997586	0.605619
VcMYB196	0.181907	308.676	77.5036	7.84569	0.210215	0.162296
VcMYB374	0.394304	391.179	87.969	10.5332	0.448742	0.188553
VcMYB377	5.54092	744.185	175.86	9.0311	0.581923	0.449273
VcMYB173	0.980812	30.9494	9.66814	1.64834	1.13343	0.875064
VcMYB252	6.86299	141.356	39.1118	7.58248	0.156159	0.234823
VcMYB86	42.9327	17.8755	1.76901	1.64834	1.13343	1.70439
VcMYB121	5.37942	3.26775	0.908242	0.846289	1.13343	0.875065
VcMYB208	0.503565	0.820942	0.466312	0.434504	0.581927	0.449278
VcMYB90	0.980858	23.768	4.9071	0.846289	1.13343	0.875065
VcMYB161	1.91021	1.59896	1.769	2.67144	1.13343	0.875065
VcMYB210	1.91025	20.3629	1.769	0.846289	1.13343	0.875064
VcMYB128	0.980815	8.30056	0.908242	0.846289	1.13343	0.875065
VcMYB101	1.91025	3.0241	0.908242	11.3973	1.13343	0.875065
VcMYB337	0.980852	3.98751	0.908242	19.0281	1.13343	0.875065
VcMYB197	1.91026	1.59896	0.908242	32.3822	1.13343	0.875065
VcMYB348	5.11812	16.2489	0.908241	94.3117	1.13343	0.875064
VcMYB144	33.8617	23.5236	9.97612	5.72209	0.842763	3.25529
VcMYB292	0.205555	0.17317	0.0842938	0.0399659	0.0918222	2.42525
VcMYB232	67.0061	44.3633	24.4613	12.7189	1.87065	0.857123
VcMYB380	27.0646	17.4912	9.45811	6.3901	0.690557	1.91867
VcMYB223	0.971784	1.17625	0.928388	0.901527	1.53263	0.791072
VcMYB20	0.598235	0.855363	0.633568	0.447345	0.685812	0.807475
VcMYB11	1.40386	1.94497	1.10274	1.07224	1.49281	1.47291
VcMYB12	0.620799	1.08036	0.641726	0.623751	0.630494	0.595108
VcMYB148	11.1766	71.7888	12.6271	3.7871	2.161	0.449273
VcMYB235	1.91017	3.02411	0.908242	0.846289	1.13343	0.875065
VcMYB240	12.8192	19.4817	6.72498	4.45047	1.13343	0.875063
VcMYB295	13.9287	150.337	18.111	11.7536	1.13343	0.875063
VcMYB74	3.5889	204.675	300.718	156.195	1.13343	3.0996
VcMYB305	0.980783	47.7474	77.1314	42.7606	1.13343	0.875063
VcMYB315	0.982628	54.389	88.9408	41.5394	0.311829	0.879666
VcMYB36	0.980786	2.97862	6.63737	7.28812	1.13343	0.875063
VcMYB22	0.268923	0.225092	0.485041	1.61743	1.22547	0.81423
VcMYB218	0.0447875	0.0730162	0.149231	4.85679	2.72124	0.50679
VcMYB143	0.980806	0.820942	0.908242	4.82426	1.13343	0.875065
VcMYB281	0.503559	0.42149	0.466312	0.434504	0.581927	0.449278
VcMYB357	1.60269	0.0625699	0.0074011	0.0655192	1.31946	0.340142
VcMYB106	0.383487	0.0122896	0.00698071	0.00650454	0.287836	0.862354
VcMYB247	3.73599	3.45176	3.11401	1.20346	0.62041	1.48473
VcMYB160	4.55844	2.92199	2.24365	1.39268	0.663903	0.475087
VcMYB172	3.67302	2.43068	1.6852	0.978149	0.625526	0.792949
VcMYB111	0.274712	0.229933	0.95459	0.237032	0.317455	0.245092
VcMYB273	0.0175678	0.0286405	0.0892308	0.0504798	0.066192	1.73156
VcMYB263	8.9092	58.4477	97.1132	76.8145	8.00352	1.70439
VcMYB138	0.0414731	0.0347136	0.0384052	0.139284	0.0933493	0.118
VcMYB5	3.96713	0.257432	0.302158	1.13441	1.26471	1.15353
VcMYB44	4.39735	0.309701	0.180201	1.08206	1.0775	0.6666
VcMYB66	1.82715	0.0862274	0.0553796	0.435923	0.808537	0.945986
VcMYB80	5.19499	0.591215	0.232328	0.951372	1.28024	1.21923
VcMYB28	2.82597	0.136552	0.0815869	0.760037	0.680116	0.152254
VcMYB29	0.176356	0.0757918	0.0838516	0.078132	0.104641	0.0807886
VcMYB30	0.980737	0.42149	0.466312	0.434504	1.13343	0.875065
VcMYB69	6.276	0.0303282	0.120577	0.770243	1.00727	0.410543
VcMYB24	4.22763	3.43482	2.31641	4.46092	3.13282	0.0107613
VcMYB98	0.98082	0.820942	3.19896	3.35025	1.13343	0.875065
VcMYB341	1.72127	1.34627	2.46396	3.83645	1.69055	0.119424
VcMYB352	0.478999	0.600034	1.58757	1.79666	0.82206	0.203108
VcMYB203	0.178035	0.290249	3.28939	1.85794	0.205743	0.158844
VcMYB333	0.616188	0.0461131	0.217071	0.0960444	0.221703	2.28935
VcMYB45	0.697681	0.0808647	0.164644	0.223303	0.503414	3.06468
VcMYB321	7.53292	1.1715	1.95812	1.76631	0.471791	0.924847
VcMYB93	0.218736	0.148499	0.277512	0.244359	0.52445	1.25819
VcMYB133	0.10869	0.0582109	0.0868355	0.196814	0.270948	1.24573
VcMYB67	0.980758	0.42149	0.466312	6.33886	0.581927	0.449278
VcMYB81	0.98084	0.820942	14.7079	2.67144	1.13343	0.875065
VcMYB3	0.980792	2.60949	19.6575	18.0451	1.13343	0.875063
VcMYB42	0.980861	0.820942	6.4291	23.6231	1.13343	0.875065
VcMYB274	0.675569	0.598122	0.341808	0.559784	0.519447	0.72489
VcMYB365	1.34831	0.147324	0.900239	1.12806	1.30443	1.09
VcMYB65	0.722576	0.549102	0.592457	0.644234	0.917108	0.878518
VcMYB79	0.347046	0.269062	0.251034	0.246257	0.329542	1.143
VcMYB6	0.169653	0.105207	0.124162	0.112248	0.237663	1.41128

## Sheet: Table S4-4 
Table S4-4 The relative expression of 117 VcMYB genes in phylogenetic tree3
	Petal fall	Small green	Expanding green	Pink fruit	Color_changed_100%	Ripe fruit
VcMYB123	0.980827	0.820942	10.131	1.64833	1.13343	0.875065
VcMYB164	0.980828	0.820942	21.6482	0.846289	1.13343	0.875065
VcMYB212	0.503573	0.42149	2.51942	0.434504	0.581927	0.449278
VcMYB396	0.980808	0.820942	1.769	2.7968	1.13343	0.875065
VcMYB375	0.697614	0.810241	0.961124	1.09718	1.57276	0.812923
VcMYB191	0.980789	0.820942	1.769	0.846289	1.13343	0.875065
VcMYB386	0.980773	0.820939	7.49241	2.99982	1.13343	2.95661
VcMYB135	0.980833	0.820942	15.0055	0.846289	1.13343	1.70438
VcMYB156	0.980786	2.81591	26.5431	6.60464	2.20761	0.875063
VcMYB137	0.98082	1.59896	6.50454	0.846289	1.13343	0.875065
VcMYB62	1.91021	0.820942	10.0979	0.846289	1.13343	0.875065
VcMYB147	0.980837	8.48715	0.908242	0.846289	1.13343	3.45746
VcMYB234	0.980799	0.820942	1.769	0.846289	2.20759	0.875065
VcMYB241	5.51955	1.59896	1.769	0.846289	2.20759	0.875065
VcMYB296	4.7325	3.78614	3.19521	2.69095	0.900683	0.80465
VcMYB117	21.5934	103.484	98.0931	35.9673	5.91337	0.875063
VcMYB219	8.93737	46.5259	48.0298	16.3903	1.13343	0.875063
VcMYB18	0.503552	13.7286	6.76766	2.22093	2.86453	2.5084
VcMYB154	55.4884	37.1296	32.7397	9.24012	2.20762	0.875063
VcMYB140	0.503562	2.17928	2.56892	0.846288	1.13343	0.449275
VcMYB57	0.106523	0.165727	0.0986459	0.0471919	0.0632039	0.445694
VcMYB280	18.3987	182.04	77.4454	14.4571	1.13343	0.449273
VcMYB112	24.3195	193.025	84.9133	18.8752	2.06523	0.449273
VcMYB279	9.04826	76.3946	44.33	19.8683	1.13343	1.70439
VcMYB363	0.980768	18.0925	4.2097	1.57455	0.581923	1.58165
VcMYB293	2.3958	2.49266	3.59714	3.40321	2.10705	1.33653
VcMYB145	0.00354685	0.0029687	0.0239853	0.00306037	0.109923	1.57108
VcMYB381	0.0125053	0.0259967	0.108111	0.0293059	0.102057	1.93373
VcMYB169	0.261569	0.24165	0.343865	0.375741	0.713286	1.02064
VcMYB405	0.372831	0.240017	0.322982	0.351841	0.683091	0.872035
VcMYB175	0.873293	0.765282	0.909862	0.915042	1.08947	0.571583
VcMYB250	0.383933	0.41853	0.483419	0.424698	0.767745	1.18214
VcMYB99	127.222	33.5021	13.216	28.1203	1.13343	4.7612
VcMYB201	19.2682	7.32251	6.84072	10.9376	2.96519	4.06161
VcMYB342	64.8876	26.892	16.9974	22.8236	0.581923	0.449273
VcMYB354	32.894	17.0874	13.0628	27.0753	1.10006	1.43143
VcMYB183	7.16251	6.1783	1.76901	1.64834	6.71402	0.875063
VcMYB287	1.29173	0.553374	0.0987447	0.179209	2.12841	0.0951375
VcMYB259	0.0708562	0.0310266	0.0636396	0.0164215	1.12365	0.0585512
VcMYB97	0.136745	0.0854257	0.100923	0.107163	0.244607	1.42293
VcMYB343	0.0666464	0.0383032	0.0549859	0.0744553	0.178538	1.55231
VcMYB353	0.639024	0.5177	0.560486	0.70802	1.51108	0.771142
VcMYB141	6.48486	3.80998	2.38038	2.28245	1.91938	0.914537
VcMYB158	1.28909	0.729126	0.515835	0.46418	0.531252	1.41565
VcMYB269	3.49399	2.18582	1.8533	2.00982	1.68994	0.751531
VcMYB60	0.677358	0.405918	0.243016	0.359067	0.329991	1.81456
VcMYB150	0.331503	0.626797	0.542248	0.559306	0.96194	0.937519
VcMYB297	0.655388	0.907101	0.971622	0.938931	1.46125	0.562596
VcMYB242	0.759896	1.00228	0.974521	0.88086	1.35061	0.695206
VcMYB383	0.61409	0.702759	0.718447	0.725516	1.10632	0.810267
VcMYB384	0.272072	0.299988	0.348235	0.506026	0.753527	1.07539
VcMYB151	0.062555	0.0268828	0.0297416	0.0277129	0.116462	1.3003
VcMYB300	0.716137	0.818179	0.850973	1.14854	1.58509	0.561648
VcMYB221	0.656015	0.583317	0.519819	0.603199	0.95112	0.580272
VcMYB10	0.377267	0.332849	0.291793	0.351325	0.567119	1.32071
VcMYB222	0.406242	0.346234	0.325684	0.347163	0.528112	1.12371
VcMYB21	0.23189	0.204623	0.18615	0.200903	0.376797	1.33565
VcMYB96	0.0547267	0.0458063	0.098706	0.230607	0.0632424	2.21308
VcMYB202	0.556806	0.606771	11.844	11.7986	0.952511	1.53775
VcMYB166	2.29617	1.02619	1.08894	0.817157	0.695908	1.07526
VcMYB176	0.593375	0.416272	0.172805	0.299829	0.282399	1.61459
VcMYB283	0.322791	0.205177	0.170242	0.213997	0.962828	0.470658
VcMYB185	0.0428175	0.0444202	0.0109337	0.0738914	0.388631	1.13972
VcMYB228	0.870446	0.299204	0.258582	1.13674	1.44257	0.506614
VcMYB254	0.0696265	0.0243566	0.0505772	0.0512737	0.357942	0.682698
VcMYB84	1.31698	1.30907	1.04935	0.859138	0.825397	1.06133
VcMYB7	0.934925	0.915065	0.996574	0.774423	0.604625	1.43136
VcMYB68	2.15916	2.02995	1.77452	1.54599	1.44452	1.01058
VcMYB107	1.95847	1.22883	1.03586	0.798224	0.50277	1.46123
VcMYB271	4.80199	4.66112	2.9228	1.45005	1.3943	0.156866
VcMYB358	0.732011	0.597242	0.151612	0.206814	0.541074	2.0897
VcMYB302	0.24176	0.243459	0.312764	0.243592	0.383892	1.40101
VcMYB314	1.06392	1.48944	1.54712	1.93114	1.93625	1.03929
VcMYB32	1.14729	0.892894	1.05194	1.30251	1.22304	0.780687
VcMYB71	0.171191	0.189098	0.353271	0.262546	0.398865	1.36529
VcMYB338	0.234233	0.17655	2.01592	1.62737	1.61865	0.919864
VcMYB350	0.0210043	0.0175808	0.0194504	0.0352999	0.148968	3.40159
VcMYB61	0.171673	0.0782314	0.0645589	0.240691	0.37752	2.23663
VcMYB347	0.129073	0.108818	0.0707703	0.0774218	0.188601	1.8115
VcMYB100	1.25754	0.938938	1.00094	1.26448	1.43247	0.924457
VcMYB204	1.04047	0.806282	0.785883	1.05734	1.04658	1.0815
VcMYB248	6.16763	3.01301	2.6213	1.88933	1.19171	0.407112
VcMYB403	2.05434	0.861533	0.910962	0.543285	0.873745	1.65281
VcMYB266	0.980843	0.820942	6.4291	7.25497	1.13343	0.875065
VcMYB275	0.980809	1.59897	19.8999	5.0474	1.13343	0.875064
VcMYB110	0.980807	0.820942	1.769	2.67144	1.13343	0.875065
VcMYB346	0.980789	0.820942	1.769	0.846289	1.13343	0.875065
VcMYB8	0.980852	2.52748	8.31937	1.64833	1.13343	1.70438
VcMYB206	0.980799	0.820942	1.769	1.64833	1.13343	0.875065
VcMYB345	0.980829	0.820941	19.6858	3.18171	1.13343	0.875064
VcMYB174	1.22986	0.681995	0.470024	0.0732166	0.317742	0.87291
VcMYB251	3.78996	1.31166	0.691238	0.0781754	0.482606	0.741509
VcMYB168	11.1173	4.15759	3.19426	0.709497	1.69126	0.407275
VcMYB406	5.94261	3.05102	2.58407	0.128672	1.11729	0.200654
VcMYB284	0.231691	0.68675	0.750047	0.950702	0.603005	0.589564
VcMYB184	0.609368	2.03019	1.28891	1.77395	2.87318	0.841455
VcMYB226	1.17005	1.96283	3.20997	3.07036	1.58595	0.309727
VcMYB260	0.0146887	0.0710769	0.147328	0.115165	0.14959	0.903676
VcMYB124	0.147428	0.229606	0.299772	0.330881	1.09176	0.646197
VcMYB213	0.0165425	0.0378892	0.0337922	0.038681	0.332123	0.808786
VcMYB163	0.00806088	0.0277265	0.0236599	0.0297858	0.216044	1.07118
VcMYB126	0.0399867	0.075688	0.0819437	0.0775469	0.531124	1.12529
VcMYB149	0.323908	1.45075	0.608907	1.38957	1.04726	2.11534
VcMYB382	2.12382	6.10179	3.91418	4.83256	1.79915	0.785828
VcMYB236	1.01577	2.15055	1.0795	1.54738	1.72137	0.284012
VcMYB294	0.503562	0.421487	1.69526	0.846288	1.13343	3.94423
VcMYB190	1.71474	3.6071	3.30391	3.71609	0.500219	1.6181
VcMYB370	4.99764	14.1483	13.7331	14.4118	2.0133	1.04192
VcMYB385	2.06431	5.44027	4.65894	5.83894	2.00998	0.538254
VcMYB395	0.063411	0.173825	0.136995	0.181884	0.213353	0.865128
VcMYB195	0.109574	0.221835	0.246973	0.302886	0.668389	0.985648
VcMYB372	0.227712	0.36295	0.417661	0.498156	1.31119	0.98898
VcMYB392	0.00652128	0.00545841	0.00603887	0.0295212	0.172937	1.48221
VcMYB165	1.1406	0.721701	0.634839	0.791766	1.06961	0.744372
VcMYB178	0.570864	0.387372	0.370088	0.452112	0.650817	1.28344
VcMYB249	0.55739	0.366812	0.314867	0.358913	0.585077	1.27188
VcMYB404	0.98787	0.667618	0.624978	0.710973	0.955564	0.869586

## Sheet: Table S4-5
Table S4-5 The relative expression of 138 VcMYB genes in skin and pulp(Fig.7)
	skin	pulp
VcMYB33	79	0.1
VcMYB53	69	0.1
VcMYB336（VcMYBPA1)JQ085966.1	3091	5
VcMYB120	59	0.1
VcMYB72(VcMYBC2.2)	44	0.1
VcMYB182	27	0.1
VcMYB229	20	0.1
VcMYB331	384	2
VcMYB303	328	2
VcMYB420	15	0.1
VcMYB318	81	1
VcMYB313	8	0.1
VcMYB73	78	1
VcMYB369	7	0.1
VcMYB381	7	0.1
VcMYB326	6	0.1
VcMYB217	51	1
VcMYB278	5	0.1
VcMYB327	5	0.1
VcMYB424	5	0.1
VcMYB34	206	5
VcMYB220	4	0.1
VcMYB347	4	0.1
VcMYB397	4	0.1
VcMYB437(VcMYBA1)MH105054	1125	29
VcMYB304	195	6
VcMYB85	32	1
VcMYB17	2	0.1
VcMYB41	2	0.1
VcMYB282	2	0.1
VcMYB192	16	1
VcMYB13	1	0.1
VcMYB19	1	0.1
VcMYB35	1	0.1
VcMYB55	1	0.1
VcMYB87	1	0.1
VcMYB107	1	0.1
VcMYB115	1	0.1
VcMYB170	1	0.1
VcMYB193	1	0.1
VcMYB226	1	0.1
VcMYB235	1	0.1
VcMYB257	1	0.1
VcMYB262	1	0.1
VcMYB277	1	0.1
VcMYB367	1	0.1
VcMYB368	1	0.1
VcMYB398	1	0.1
VcMYB415	1	0.1
VcMYB426	1	0.1
VcMYB431	1	0.1
VcMYB273	36	4
VcMYB246	356	40
VcMYB344	8	1
VcMYB354	8	1
VcMYB382	8	1
VcMYB71	14	2
VcMYB223	7	1
VcMYB89	13	2
VcMYB391	32	5
VcMYB155	12	2
VcMYB176	51	9
VcMYB429	5	1
VcMYB359	22	5
VcMYB158	40	10
VcMYB416	4	1
VcMYB50	7	2
VcMYB260	7	2
VcMYB314	7	2
VcMYB166	79	27
VcMYB269	534	183
VcMYB248	46	16
VcMYB109	14	5
VcMYB127	11	4
VcMYB293	20	8
VcMYB270	10	4
VcMYB11	5	2
VcMYB49	5	2
VcMYB145	67	27
VcMYB48	14	6
VcMYB60	9	4
VcMYB68	44	20
VcMYB104	551	273
VcMYB403	30	15
VcMYB32	6	3
VcMYB149	2	1
VcMYB325	2	1
VcMYB84	34	17
VcMYB10	251	551
VcMYB184	5	11
VcMYB271	5	11
VcMYB370	4	9
VcMYB124	78	177
VcMYB21	142	341
VcMYB132	90	217
VcMYB69	2	5
VcMYB434	2	5
VcMYB221	101	255
VcMYB247	11	28
VcMYB232	1	3
VcMYB6	3	10
VcMYB185	6	22
VcMYB138	3	11
VcMYB66	4	15
VcMYB287	1	4
VcMYB133	6	26
VcMYB44	4	18
VcMYB172	10	56
VcMYB80	4	24
VcMYB250	1	7
VcMYB160	3	22
VcMYB8	0.1	1
VcMYB12	0.1	1
VcMYB20	0.1	1
VcMYB28	0.1	1
VcMYB54	0.1	1
VcMYB110	0.1	1
VcMYB134	0.1	1
VcMYB156	0.1	1
VcMYB164	0.1	1
VcMYB201	0.1	1
VcMYB211	0.1	1
VcMYB219	0.1	1
VcMYB280	0.1	1
VcMYB380	0.1	1
VcMYB408	0.1	1
VcMYB411	0.1	1
VcMYB418	0.1	1
VcMYB61	0.1	2
VcMYB422	0.1	2
VcMYB135	0.1	2
VcMYB190	0.1	2
VcMYB218	0.1	2
VcMYB321	0.1	2
VcMYB335	0.1	2
VcMYB333	1	27
VcMYB106	0.1	7
VcMYB242	0.1	9
