# Supplementary material for: Identification of R2R3-MYB family in blueberry and its potential involvement of anthocyanin biosynthesis in fruits
Source: BMC Genomics. 2023 Aug 30;24:505. doi: 10.1186/s12864-023-09605-w (PMC10466896; doi:10.1186/s12864-023-09605-w)
Supplement: Supplementary file 8 — Supplementary Material 8 [file 12864_2023_9605_MOESM8_ESM.xlsx]

## Sheet: Sheet2
Table S5 Primers used in the present study.
ID	Sequence (5'--3')
VcMYB49 Forward	GGAACAAACGAGGAAGACGACGAG
VcMYB49 Reverse	GGTGAAATTCGGAGGAGGAGAGATG
VcMYB219 Forward	ATGGAAGAAGCTGGTGGTGGAGG
VcMYB219 Reverse	GAGCCGCCGGAGTTTTTCATCC
VcMYB102 Forward	AATCATCACTTCTGAATCCTCCGCC
VcMYB102 Reverse	GCTTCCGATTTGGGCAACACC
VcMYB115 Forward	ATGGGGAGAAGCCCTTGTTGC
VcMYB115 Reverse	TCTTCCCACATCTCTTTAGACCTGC
VcMYB89 Forward	GTGAGAGCTCCATGCTGTGAGAAG
VcMYB89 Reverse	AGCTTGTTTGGGAAGTGCCCTCC
VcMYB72 Forward	CCCAAACAAACGTTGCAAGGCT
VcMYB72 Reverse	AGACGAAGCGTGGGAGAGCG
VcMYB35 Forward	GGGTTGTGGACAGAGGAGGAGGAC
VcMYB35 Reverse	CCACCTTAATCTGCAGCTCTTACCA
VcMYB369 Forward	AAGCGCGGCAACTTCAGCAGAG
VcMYB369 Reverse	GTTGTCTGTTCGCCCAGGCAA
VcMYB433 Forward	TCATGACAAAAGGAAGAGCAAGTCC
VcMYB433 Reverse	CATGTTTGGCTGTGGATGATTGATG
VcMYB336 Forward	CCGGATATGGTTAATGGGTCGGAC
VcMYB336 Reverse	CGGCAAAGGAATCCAACTGAAGTAG
VcMYB192 Forward	GGGCTCCATGTTGTTCCAAGGTTG
VcMYB192 Reverse	TAGGGAGAGATCTCCAGTTGCCT
VcMYB104 Forward	GCTTGGACGAAGCAAGAAGACCAGA
VcMYB104 Reverse	AACTCTTACCGCAACGAAACAACCC
VcMYB13 Forward	GGGGCATGGACCAAAGAAGAAGAT
VcMYB13 Reverse	TAATCCACCGGAGGCGGCAA
