# Supplementary material for: Identification of R2R3-MYB family in blueberry and its potential involvement of anthocyanin biosynthesis in fruits
Source: BMC Genomics. 2023 Aug 30;24:505. doi: 10.1186/s12864-023-09605-w (PMC10466896; doi:10.1186/s12864-023-09605-w)
Supplement: Supplementary file 10 — Supplementary Material 10 [file 12864_2023_9605_MOESM10_ESM.xlsx]

## Sheet: sheet1
Raw data for qRT-PCR investigation during fruit development
Gene ID	Petal fall									Small green									Expanding green									Pink fruit									Color_changed_100%									Ripe fruit
	REPEAT 1			REPEAT 2			REPEAT 3			REPEAT 1			REPEAT 2			REPEAT 3			REPEAT 1			REPEAT 2			REPEAT 3			REPEAT 1			REPEAT 2			REPEAT 3			REPEAT 1			REPEAT 2			REPEAT 3			REPEAT 1			REPEAT 2
VcMYB49	3.17577	3.49668	3.04955	3.7869	3.91894	4.65019	3.83157	3.84826	4.35322	1.6552	1.44006	1.46537	1.5621	1.93855	2.20145	2.09737	1.61226	1.53618	1.53632	1.59707	1.66811	1.47895	1.35716	1.34674	1.58003	1.58272	1.47984	0.733443	0.612389	0.688726	0.754374	0.913951	0.920065	0.724844	0.573744	0.622737	1.06272	1.06116	1.05564	0.947771	1	0.906531	0.945544	0.891298	1.0643	0.838379	0.865412	0.83252	0.882247
VcMYB219	65.5943	65.572	66.6935	65.2739	102.591	77.7832	65.1034	64.9126	75.7229	42.828	40.7887	41.8948	41.346	30.7064	39.0712	39.0234	38.6388	41.3128	33.9539	33.241	33.1349	30.5991	25.8196	42.9318	33.5777	29.566	35.1968	12.7902	13.8741	13.5351	16.0386	11.5291	14.7414	12.5804	11.4713	13.6047	13.6854	14.4334	14.4795	13.637	9.99723	14.0076	14.5515	15.1153	15.0541	13.1232	15.4882	14.9331	18.2
VcMYB102	1.20671	1.1901	0.704889	1.35159	1.23941	1.18555	1.54022	1.63275	1.04819	0.312207	0.555013	0.414753	0.456402	0.504709	0.360475	0.360156	0.457592	0.375419	0.194451	0.28064	0.257093	0.260399	0.278696	0.186212	0.238514	0.228934	0.253465	0.314469	0.286788	0.32412	0.256924	0.268607	0.348276	0.338693	0.264753	0.340698	0.273664	0.380793	0.55277	0.409136	0.316648	0.433839	0.470101	0.350769	0.450361	0.249565	0.553181	0.301733	0.371333
VcMYB115	3.46242	4.16998	2.20148	3.62867	3.40713	3.18598	040334562789826086	4.04126	3.09236	1.41488	1.19679	1.31988	1.26861	1.42928	1.42822	1.98328	1.73816	1	1	1.09262	0.874375	1.23928	0.45688	0.367294	1.02542	1.01132	0.913206	0.655587	0.63331	0.969764	0.09137	0.117378	0.128069	0.226566	0.284784	0.205936	0.50036	0.574888	0.523879	0.100439	0.0097634	1.1428	0.433946	0.488446	1.75133	0.184157	0.313366	0.356992	0.173023
VcMYB89	1.79538	0.836746	0.392993	0.343747	1.39344	0.290032	1.15414	1.38999	0.733827	1.50524	0.890914	0.918766	0.500237	0.37726	0.412039	1.47163	1.39893	1.43996	0.11195	0.15627	0.105324	0.0724304	0.126185	0.0309535	0.133333	0.164206	0.0914585	3.05341	2.37263	2.30268	2.60499	2.68299	2.75807	2.18529	2.11103	3.23255	1.12042	1.06572	1.69701	0.786068	0.799447	0.834798	1.66787	1.91629	1.74626	0.62322	0.62322	0.75199	0.0749673
VcMYB72	1.26837	1.37614	1.11263	0.0737966	0.0706953	0.230249	1.04394	1.19314	0.892686	0.649917	0.76795	0.795005	0.502902	0.363536	0.164243	0.733479	0.834004	0.804687	0.111309	0.055341	0.117995	0.101001	0.161607	0.0447922	1.16252	1.2252	1.02393	3.39451	2.92444	2.78116	2.76611	2.67177	2.6555	3.8368	4	3.67709	7.05977	6.69694	6.38199	5.96057	6.03687	5.80819	9.54835	7.09436	6.80761	8.25946	8.67587	8.99424	7.87391
VcMYB35	22.9667	26.2491	19.6391	13.0966	23.4422	24.4422	22.9667	17.3348	18.2518	7.33479	8.34004	8.04687	6.13473	5.28043	6.35093	7.24909	8.34004	7.25201	16.2518	12.252	12.3927	11.1878	10.9273	11.7885	16.6391	18.0469	12.3927	0.8368	1	0.677093	0.381756	0.204879	0.301885	1.1906	0.557702	1.01707	1.19354	0.886794	0.850951	0.202608	0.1357	0.292908	1.44217	1.28043	1.92734	0.582166	0.875144	0.497347	0.216432
VcMYB369	1.59887	2.69866	2.05529	1.39848	1.15911	1.51235	1.9667	1.33479	1.25178	1.13595	1.34508	0.919948	1.27481	1.52374	1.40937	1.24909	1.34004	1.25201	0.145936	0.253863	0.169737	0.056916	0.15471	0.0660537	0.263909	0.204687	0.392734	10.0396	8.2626	8.89927	6.08307	5.69229	6.13414	10.1906	8.5577	10.0171	4.47591	2.68899	3.81164	4.08025	4.18981	4.24131	3.44217	3.28043	4.92734	2.36268	2.49681	1.63971	1.75467
VcMYB433	0.403468	0.444394	0.456771	0.26375	0.366779	0.359918	0.555515	0.496505	0.666068	0.155515	0.1576	0.0884862	0.267396	0.0481012	0.0791697	0.1576	0.105977	0.183468	0.0965048	0.105977	0.118144	0.101184	0.084533	0.051502	0.0884862	0.118144	0.199254	0.266068	0.283468	0.299254	0.141036	0.157578	0.105219	0.267396	0.180118	0.194104	0.204769	0.201014	0.130901	0.0426378	0.0659474	0.0744075	0.20481	0.184533	0.157578	0.0716264	0.0739424	0.048564	0.0920506
VcMYB336	5.31292	4.08183	4.48073	6.84882	6.36969	5.30928	5.84421	5.50626	5.27999	5.00569	5.10725	5.32609	5.66023	5.60927	5.26332	4.49001	5.61797	7.18235	0.16663	0.188866	0.137631	0.979159	1.20793	1.55775	0.148073	0.326091	0.151798	1.25363	1.19763	1.17798	2.5351	2.64248	1.10111	1.18488	1.62602	1.71485	6.61817	6.52941	6.51798	8.14853	6.77302	6.64493	7.00666	6.1702	7.45032	1.32547	1.61633	1.52675	2.31044
VcMYB192	8.54311	6.31214	5.70183	7.08932	8.81446	9.19569	8.02052	6.71945	6.02801	11.4732	11.5756	11.9196	14.8803	13.7731	15.5192	11.4753	11.5871	12.0391	5.2365	5.24936	5.18696	7.46038	6.91358	7.14911	7.35226	5.75547	5.35985	0.541668	0.567611	0.51642	1.60683	1.15437	1.49915	0.393574	0.434535	0.501048	0.707435	0.713743	0.776482	2.72735	2.5206	2.63439	0.720883	0.73435	0.509429	0.363603	0.464063	0.503489	2.0616
VcMYB104	14.9839	19.3208	20.664	14.6586	20.4171	20.3251	9.31713	20.8343	20.6502	11.2315	9.96	13.1441	13.3672	10.0687	13.8869	11.7344	9.13746	12.7739	12.9855	11.7395	11.114	8.36445	10.7194	8.5659	11.7289	11.4388	12.1318	5.22153	4.36471	4.39645	3.4999	5.3567	4.24875	4.9998	5.7134	5.49751	6.47736	5.574	5.70203	6.31914	4.37857	4.18388	6.63828	4.75713	5.36777	4.48569	5.82783	4.03709	4.69741
VcMYB13	1.39704	1.02985	1.27265	1.01524	1.0534	1.07254	1.95556	1.44775	1.0898	0.641397	0.498582	0.609183	0.599627	0.800678	0.760987	0.620962	0.478734	0.637738	0.555746	0.559812	0.412651	0.523802	0.53629	0.526454	0.336189	0.397185	0.518977	0.107738	0.0562451	0.0679459	0.0600682	0.0636143	0.0653922	0.616066	0.184368	0.101919	0.0201867	0.0148872	0.0267002	0.0195242	0.0274174	0.0226277	0.0302801	0.0223309	0.024005	0.0619759	0.0633247	0.00821987	0.0407996
Raw data for qRT-PCR investigation in skin and pulp of ripe fruit
Gene ID	Skin									Pulp
	REPEAT 1			REPEAT 2			REPEAT 3			REPEAT 1			REPEAT 2			REPEAT 3
VcMYB49	1.20288	1.37438	1.16724	1.27577	1.28967	1.24496	1.1869	1.31894	1.25019	1.7154	1.53188	1.45247	1.59425	1.57205	1.69352	1.52739	1.59114	1.78325
VcMYB219	5.50635	5.84488	4.86981	5.20671	5.1901	4.70489	5.35159	5.23941	5.18555	24.3981	20.2366	23.0367	24.2369	29.1898	15.4104	25.4007	23.8499	22.3019
VcMYB102	2.50438	1.74481	1.86963	3.29538	2.33675	1.89299	1.84375	2.89344	1.79003	0.748434	0.671383	0.701922	1.26837	1.37614	1.11263	0.737966	0.706953	1.30249
VcMYB115	2.17102	1.2266	1.75811	2.29667	2.62491	1.96391	1.30966	2.34422	2.44422	0.450736	0.24871	0.190505	0.598873	0.698663	0.0552912	0.39848	0.159108	0.512354
VcMYB89	2.10143	3.60392	2.98571	2.40347	2.44439	2.45677	2.26375	2.36678	2.35992	0.391574	0.536553	0.618101	0.590325	0.453536	0.497859	0.76098	0.707744	0.58992
VcMYB72	21.501	23.6629	21.152	16.6321	21.4461	22.9371	16.271	22.663	22.5609	1.05044	1.86969	1	1.25859	0.927793	1.14653	0.914633	0.949006	0.966252
VcMYB35	1.50133	1.51907	1.50173	1.58132	1.27733	1.51632	1.51496	1.50397	1.58037	0.822708	1.10958	1.42331	1.141	1.26177	0.901187	0.900391	1.14398	0.938547
VcMYB369	5.44751	5.12125	6.60229	6.49292	6.11746	5.86607	5.56132	5.67415	5.91729	0.367723	0.373102	0.371452	0.97778	0.723877	0.544902	0.641397	0.498582	0.609183
VcMYB433	2.55826	2.8264	3.85975	1.5621	1.93855	2.20145	2.09737	1.61226	1.53618	0.0442553	0.14461	0.321671	0.523367	0.388688	0.494573	0.493968	0.489099	0.522947
VcMYB336	11.4382	16.7282	11.046	14.8509	11.1864	15.4284	13.0369	10.1517	14.1918	0.158982	0.137501	0.149865	0.122373	0.163404	0.155303	0.126727	0.0977007	0.130151
VcMYB192	2.38847	2.36995	2.32916	1.95092	1.47131	1.60695	2.20744	2.09839	2.15994	0.0984577	0.0142084	0.0499506	0.055878	0.0403929	0.0182492	0.0814976	0.0926671	0.0894097
VcMYB104	21.1427	18.2755	16.9743	21.7611	16.1613	20.5638	20.5387	20.3362	21.7436	1.35532	1.76235	1.51465	1.77997	1.96837	1.40585	1.40461	1.78461	1.46413
VcMYB13	0.0690976	0.0699001	0.0637153	0.0941124	0.210447	0.208588	0.113449	0.100606	0.132769	0.044998	0.0446737	0.0212882	0.0197531	0.0146238	0.0110081	0.0647876	0.0503618	0.0615336
[truncated: 5 more columns]
